# Supplementary material for: Screening of hub genes for sepsis-induced myopathy by weighted gene co-expression network analysis and protein-protein interaction network construction
Source: BMC Musculoskelet Disord. 2024 Oct 22;25:834. doi: 10.1186/s12891-024-07967-0 (PMC11494751; doi:10.1186/s12891-024-07967-0)
Supplement: Supplementary file 1 — Supplementary Material 1 [file 12891_2024_7967_MOESM1_ESM.xlsx]

## Sheet: Magenta
	gene	GS	MM
1	A2M.AS1	-0.778959	0.793746
2	AAMDC	-0.878634	0.838428
3	ABCA8	-0.661627	0.690177
4	ABHD14A	-0.750516	0.9036
5	ABR	-0.871327	0.879119
6	ACADSB	-0.633236	0.88172
7	ACAT1	-0.675095	0.894334
8	ACOX2	-0.488681	0.679063
9	ACTA1	-0.297725	0.556975
10	ACTN2	-0.785182	0.772831
11	ADAM19	-0.768209	0.857708
12	ADAMTS19	-0.4465	0.527088
13	ADAMTSL3	-0.528811	0.549941
14	ADARB1	-0.287836	0.483311
15	ADCK3	-0.311961	0.634334
16	ADCY1	-0.754096	0.850243
17	ADD3	-0.689648	0.759791
18	ADSL	-0.388865	0.632011
19	AGAP6	-0.438533	0.635668
20	AK026714	-0.41264	0.61855
21	AK055981	-0.675534	0.79924
22	AK056982	-0.839358	0.834219
23	AKAP12	-0.6163	0.700269
24	AKAP7	-0.635283	0.803026
25	ALDH1A1	-0.545367	0.769046
26	ALDH1A2	-0.768413	0.757691
27	ALDOA	-0.528919	0.592651
28	ALKBH7	-0.393049	0.725323
29	AMACR	-0.700742	0.687545
30	ANGPT1	-0.784229	0.786202
31	ANTXR1	0.473504	-0.649121
32	ANXA3	-0.428903	0.511864
33	AOAH	-0.484733	0.764489
34	APOC2	-0.619963	0.740648
35	APOM	-0.659137	0.808716
36	AQP4	-0.930184	0.874122
37	ARHGEF15	-0.541168	0.719399
38	ARHGEF4	-0.621905	0.733592
39	ARHGEF6	-0.6671	0.821704
40	ASB12	-0.479621	0.726753
41	ATF2	-0.548591	0.711341
42	ATP2A1	-0.54574	0.628267
43	ATP2A2	-0.547697	0.811419
44	ATP2B2	-0.891263	0.871851
45	AURKA	-0.464985	0.677889
46	AUTS2	-0.159081	0.426176
47	BDH1	-0.641327	0.638675
48	BEND5	-0.462594	0.652281
49	BIRC5	-0.466326	0.704814
50	BMP6	-0.478962	0.598063
51	BPGM	-0.73256	0.752302
52	BTG2	-0.716641	0.8079
53	C10orf71	-0.734961	0.72745
54	C10orf71.AS1	-0.816415	0.82898
55	C11orf21	-0.48308	0.680215
56	C14orf159	-0.485497	0.741047
57	C15orf27	-0.77363	0.836755
58	C15orf61	-0.494387	0.770282
59	C18orf12	-0.543059	0.643093
60	C19orf47	-0.573166	0.743414
61	C1orf101	-0.470701	0.615981
62	C20orf166	-0.606375	0.814048
63	C2orf74	-0.480381	0.657008
64	C3orf18	-0.75804	0.875941
65	C3orf43	-0.890306	0.922469
66	C4orf3	-0.558769	0.773626
67	C8orf22	-0.354896	0.715556
68	CAB39L	-0.702269	0.756784
69	CACNA1S	-0.816574	0.808552
70	CACNB4	-0.270563	0.453641
71	CALD1	-0.484686	0.750393
72	CALML6	-0.771141	0.729877
73	CAMK2G	-0.636523	0.639938
74	CAPN3	-0.769868	0.827055
75	CARNS1	-0.614382	0.508363
76	CASP2	-0.601601	0.610493
77	CCDC28A	-0.406777	0.721997
78	CCDC69	-0.649324	0.801317
79	CCDC71	-0.414651	0.584795
80	CCHCR1	-0.372626	0.685115
81	CCNG1	-0.789722	0.847449
82	CCNI	-0.484147	0.715971
83	CCSER2	-0.519511	0.757303
84	CDCA7L	-0.850729	0.806812
85	CDCP1	-0.470328	0.690755
86	CDK6	-0.5845	0.77516
87	CDKN1A	0.756662	-0.798154
88	CDKN2C	-0.694684	0.819836
89	CDNF	-0.665957	0.725594
90	CEBPA	0.755848	-0.815034
91	CEP85	-0.80875	0.927941
92	CHCHD3	-0.665486	0.846908
93	CHTF18	-0.497909	0.611677
94	CIPC	-0.421059	0.555165
95	CKM	-0.362108	0.648239
96	CLASP1	-0.360028	0.663701
97	CLEC1A	-0.303421	0.563387
98	CLEC4A	-0.408957	0.587309
99	CLRN1.AS1	-0.445871	0.58164
100	CLU	-0.0810199	0.372021
101	CMPK2	-0.537028	0.690767
102	CMTM7	0.600264	-0.613034
103	CMYA5	-0.468149	0.769782
104	COG5	-0.603571	0.738986
105	COL1A2	-0.724619	0.667683
106	COL5A1	-0.743005	0.760018
107	COL6A2	-0.724164	0.665672
108	COL8A2	-0.68425	0.772394
109	COLGALT2	-0.55001	0.622213
110	COQ10A	-0.832485	0.851733
111	COQ7	-0.743623	0.884964
112	COX10.AS1	0.654302	-0.714684
113	COX6A2	-0.785076	0.899036
114	COX7A1	-0.532018	0.730547
115	COX7B	-0.657081	0.773276
116	CPTP	-0.485678	0.634247
117	CRYGC	-0.488149	0.530752
118	CSRP1	-0.528569	0.637904
119	CTBS	-0.352627	0.613174
120	CTD.2325A15.5	-0.388592	0.670605
121	CTPS2	-0.304061	0.688142
122	CTSK	-0.383516	0.529296
123	CTSO	-0.449498	0.624507
124	CUL2	-0.277296	0.632319
125	CYTH3	-0.504526	0.749118
126	DBI	-0.841415	0.824585
127	DBP	-0.747559	0.771288
128	DDHD2	-0.512212	0.67018
129	DDR2	-0.689614	0.845444
130	DDX58	-0.371951	0.644769
131	DENND3	-0.296389	0.515281
132	DHRS7C	-0.868402	0.899489
133	DIP2C	-0.823389	0.954433
134	DNAJB1	-0.429012	0.515464
135	DNAJC18	-0.388354	0.680496
136	DNASE1L3	-0.375018	0.580427
137	DOCK8	-0.558369	0.532977
138	DPF3	-0.331257	0.702784
139	DPY19L2	-0.497442	0.525811
140	DPYSL3	-0.543135	0.635988
141	DUSP28	-0.85658	0.885873
142	DYRK1B	-0.695759	0.815769
143	EBP	-0.457361	0.760377
144	ECH1	-0.523446	0.678166
145	EEF1G	-0.600208	0.883866
146	EFR3B	-0.763763	0.942998
147	ENO3	-0.806344	0.88997
148	ENOX1	0.518582	-0.601117
149	ENPP5	-0.513274	0.678089
150	ENTPD5	-0.417112	0.766563
151	EPS15	-0.598317	0.732762
152	EPS8L1	-0.520449	0.610424
153	ERCC8	-0.252147	0.635585
154	F2R	-0.387843	0.441035
155	FAM102B	-0.481212	0.568336
156	FAM174B	0.78828	-0.701591
157	FAM200B	-0.490024	0.733695
158	FAM220A	-0.611369	0.834539
159	FAM71F1	-0.487961	0.604085
160	FAM78A	-0.564567	0.666833
161	FAM98C	-0.457301	0.631242
162	FANCM	-0.382649	0.638755
163	FAXDC2	-0.369979	0.536037
164	FBLN2	-0.664646	0.595974
165	FBN1	-0.619116	0.690589
166	FBXO21	-0.495962	0.691155
167	FBXO3	-0.734461	0.670831
168	FEM1C	-0.681753	0.632231
169	FGL2	-0.739232	0.819629
170	FHL3	-0.730512	0.905819
171	FITM1	-0.875441	0.883274
172	FKBP3	-0.625194	0.829943
173	FLJ38717	-0.425405	0.59885
174	FNDC1	-0.682258	0.749719
175	FNDC5	-0.711505	0.745129
176	FRMD3	-0.565522	0.711722
177	FST	0.441556	-0.654481
178	FXYD1	-0.694239	0.822396
179	FYCO1	-0.774007	0.870342
180	GAS8	-0.194358	0.580484
181	GBAS	-0.302562	0.627863
182	GDNF	0.495265	-0.577962
183	GFPT2	-0.410089	0.504147
184	GINS4	-0.581584	0.62204
185	GLCE	-0.654264	0.786108
186	GLIPR1	-0.312089	0.686019
187	GLRX5	-0.475649	0.697172
188	GLTSCR1L	-0.626614	0.786751
189	GPR157	-0.521677	0.741877
190	GPR173	-0.528521	0.765545
191	GPT	-0.593992	0.715524
192	GPT2	-0.774069	0.891355
193	GRIK1.AS1	-0.433589	0.560661
194	GRM7	-0.4459	0.586384
195	GRPR	-0.564232	0.655119
196	GSDMC	-0.477571	0.700786
197	GSTM5	-0.602389	0.64124
198	GTDC1	-0.474895	0.686871
199	GTF3C2.AS1	-0.70888	0.667445
200	GYPC	-0.777593	0.831044
201	HCFC1R1	-0.690126	0.721382
202	HCK	-0.266762	0.424174
203	HDGFRP3	-0.592483	0.778371
204	HIGD2A	-0.733185	0.82949
205	HIPK3	-0.58019	0.811574
206	HLTF	-0.859336	0.908381
207	HMCN2	-0.758347	0.807137
208	HOXA10	-0.549306	0.752644
209	HSPB6	-0.580049	0.706033
210	HTR1E	-0.570237	0.512302
211	HTRA3	-0.493814	0.686206
212	HYAL1	-0.373416	0.632643
213	ICAM3	-0.624733	0.661515
214	ICE2	-0.571028	0.790872
215	IDH1	-0.607196	0.763523
216	IDH2	-0.568566	0.81595
217	IFT80	-0.648641	0.647156
218	IGF1	-0.448394	0.680731
219	IGFBP5	-0.44806	0.687432
220	IKZF4	-0.432845	0.61616
221	INPP5A	-0.445338	0.67751
222	INSIG2	-0.528479	0.698977
223	ITGA10	0.780515	-0.747241
224	ITGB1BP2	-0.842621	0.877947
225	JPH1	-0.640178	0.810205
226	JPH2	-0.59193	0.827978
227	KBTBD4	-0.327681	0.743486
228	KCNA7	-0.498249	0.668025
229	KCND3	-0.468593	0.627019
230	KCNIP2	-0.553205	0.717244
231	KDELC2	-0.526473	0.611872
232	KIAA0226	-0.332776	0.675991
233	KIAA0922	-0.61429	0.740453
234	KIAA1919	-0.341599	0.520365
235	KIF22	-0.466479	0.751713
236	KIRREL	-0.528136	0.73657
237	KLHDC3	-0.826072	0.947514
238	KLHL41	-0.594991	0.783699
239	KLHL7	-0.383142	0.712891
240	KREMEN1	-0.745738	0.849583
241	KRT38	-0.456936	0.642295
242	KY	-0.899041	0.856476
243	L1CAM	-0.354189	0.624732
244	LDLRAD4	-0.812752	0.703282
245	LIAS	-0.394635	0.724458
246	LILRB4	-0.467404	0.537033
247	LIN52	-0.591377	0.712027
248	LINC00312	-0.919166	0.866595
249	LINC01128	-0.579848	0.696696
250	LINC01165	-0.670227	0.710008
251	LINC01210	-0.699368	0.757415
252	LINC01279	-0.715725	0.651495
253	LINC01405	-0.583727	0.748113
254	LMCD1	-0.803978	0.761099
255	LMNTD2	-0.622332	0.782643
256	LMO1	-0.685976	0.79382
257	LOC100287896	-0.450376	0.80603
258	LOC100288911	-0.719565	0.859002
259	LOC100505915	-0.450055	0.713605
260	LOC100506476	-0.583414	0.65812
261	LOC100506497	-0.402673	0.602527
262	LOC100996693	-0.471756	0.625298
263	LOC101927933	-0.632052	0.855285
264	LOC101928483	-0.640417	0.641959
265	LOC101928988	-0.621751	0.764456
266	LOC101929019	-0.478477	0.738547
267	LOC101929880	-0.48201	0.743427
268	LOC102723620	-0.285852	0.6552
269	LOC102724387	-0.474544	0.624373
270	LOC102725072	-0.31578	0.652129
271	LOC102725271	-0.644483	0.679514
272	LOC202025	-0.549984	0.73001
273	LOC283585	-0.402607	0.607253
274	LOC283737	-0.564782	0.642714
275	LOC285902	-0.650527	0.660248
276	LOC286367	-0.77252	0.833793
277	LOC441259	-0.430201	0.691396
278	LRP1B	-0.78984	0.76166
279	LRP6	-0.500363	0.601918
280	LRRC16B	-0.436822	0.666881
281	LRRC20	-0.738706	0.886399
282	LRRN4CL	-0.521057	0.623038
283	LSP1	-0.614789	0.604518
284	LTBP4	-0.645123	0.789572
285	MAF	-0.75148	0.863696
286	MAMDC2	-0.472938	0.54954
287	MAP3K12	-0.509533	0.643545
288	MAPK14	-0.428842	0.756714
289	2024-03-02	-0.808498	0.84944
290	MBD5	-0.622046	0.782153
291	MBNL1	-0.393086	0.681664
292	MBNL2	-0.574283	0.724743
293	MED14	-0.528898	0.814168
294	METTL7A	-0.595253	0.568597
295	MEX3A	-0.403238	0.622681
296	MFI2.AS1	-0.564387	0.622854
297	MFN2	-0.370516	0.711077
298	MGST3	-0.782595	0.797927
299	MID1IP1	0.0409085	0.321059
300	MIPEPP3	-0.479528	0.621486
301	MIR29B2	-0.551849	0.622068
302	MIR424	0.466619	-0.591287
303	MIR6716	-0.284083	0.543327
304	MIR6778	-0.62916	0.746037
305	MKRN4P	0.535698	-0.557943
306	MLLT3	-0.604509	0.597491
307	MLLT6	-0.19504	0.49809
308	MN1	-0.705625	0.743193
309	MPP7	-0.792276	0.921629
310	MRO	-0.512981	0.689768
311	MSRB3	-0.395511	0.695156
312	MTMR3	-0.386311	0.653474
313	MTUS1	-0.595658	0.851938
314	MXRA8	-0.597093	0.704277
315	MYH7B	-0.876148	0.904291
316	MYL1	-0.632385	0.849047
317	MYL3	-0.545146	0.747836
318	MYL4	-0.702831	0.820715
319	MYL6B	-0.587899	0.710241
320	MYLK3	-0.75078	0.806087
321	MYO5C	-0.65259	0.760921
322	MYOG	0.576388	-0.604868
323	MYOM1	-0.647295	0.715675
324	MYOT	-0.777903	0.818687
325	MYOZ1	-0.744139	0.73397
326	N4BP2L1	-0.538639	0.76939
327	NDUFB10	-0.53463	0.769234
328	NEO1	-0.323712	0.65438
329	NFATC1	-0.633436	0.826157
330	NFIB	-0.653247	0.701842
331	NINL	-0.748854	0.782083
332	NIPSNAP3B	-0.852792	0.876274
333	NLRC5	-0.441627	0.661152
334	NLRP3	-0.427332	0.682077
335	NME4	-0.430668	0.767926
336	NNT	-0.548294	0.734399
337	NPTN	-0.655828	0.785288
338	NPTN.IT1	-0.514212	0.65328
339	NPY6R	-0.849629	0.895186
340	NR4A1	-0.599008	0.565293
341	NRAP	-0.6453	0.780328
342	NRG1	-0.452961	0.498077
343	NRGN	-0.0560369	0.35408
344	NTN4	-0.664169	0.790048
345	NUCKS1	-0.414463	0.716337
346	OR6B1	-0.452458	0.377839
347	OR7E37P	-0.1334	0.528016
348	OR7E47P	-0.763226	0.804723
349	OXA1L	-0.461796	0.781293
350	OXNAD1	-0.499988	0.794124
351	PAFAH1B3	-0.459032	0.665369
352	PAIP2B	-0.686668	0.809706
353	PAK1	-0.550525	0.814886
354	PAK6	-0.589223	0.7236
355	PARK2	-0.510707	0.731591
356	PCYOX1	-0.829093	0.863193
357	PDGFD	-0.711426	0.742254
358	PDK2	-0.453972	0.769745
359	PDLIM2	-0.732789	0.892615
360	PDP1	-0.868236	0.850628
361	PEBP4	-0.73329	0.881767
362	PEG3	-0.579962	0.660557
363	PEX2	-0.339796	0.721606
364	PFKFB4	-0.613905	0.716948
365	PGAM2	-0.801808	0.85237
366	PGBD4	0.663897	-0.735862
367	PHKG1	-0.27309	0.652891
368	PHTF2	-0.691303	0.88398
369	PIK3C2B	-0.786071	0.893894
370	PIP4K2B	-0.474239	0.760645
371	PLA2G4D	-0.47165	0.701478
372	PLCB1	-0.822943	0.784953
373	PLCD3	-0.457631	0.747652
374	PLCL1	-0.808278	0.945293
375	PLCXD1	-0.52166	0.620027
376	PLEC	-0.507413	0.618052
377	PLGRKT	-0.306587	0.670251
378	PLXNB2	0.764914	-0.755901
379	PNPLA3	0.564157	-0.656907
380	POT1	-0.526927	0.619528
381	PPAPDC3	-0.464955	0.736939
382	PPM1J	-0.68807	0.821344
383	PPP1R2	-0.566598	0.84377
384	PPP1R3B	-0.480901	0.658012
385	PPP3CB	-0.477323	0.445363
386	PRKCH	-0.354271	0.507499
387	PROX1	-0.702807	0.770727
388	PRRG1	-0.777165	0.849769
389	PSIP1	-0.666671	0.811452
390	PTPRD	-0.541055	0.570448
391	PYGM	-0.737645	0.81584
392	RAB10	-0.805514	0.845849
393	RAMP2	-0.587306	0.535702
394	RASL10B	-0.586842	0.629437
395	RBL1	-0.862526	0.838912
396	RCAN3	-0.633883	0.605017
397	RDH5	-0.61896	0.791059
398	REPS2	0.647951	-0.71796
399	RERGL	-0.362499	0.654637
400	RET	-0.583038	0.717066
401	RFX7	-0.31908	0.554627
402	RGS8	-0.436736	0.637213
403	RHOQ	-0.411407	0.735171
404	RILP	-0.649181	0.74033
405	RITA1	-0.588365	0.900135
406	RNASE7	-0.583629	0.61674
407	RNF165	-0.565523	0.595332
408	RNF168	-0.578742	0.796421
409	ROGDI	-0.629746	0.766542
410	RP1.151F17.2	-0.760273	0.863446
411	RP11.305K5.1	-0.440173	0.627714
412	RP11.305O6.3	-0.527717	0.636305
413	RP11.363E7.4	0.590879	-0.581488
414	RP11.38P22.2	-0.84767	0.863526
415	RP11.436D10.3	-0.630267	0.742431
416	RP11.649A18.7	-0.260482	0.422736
417	RP4.758J24.5	-0.565609	0.704721
418	RPL3L	-0.596975	0.724652
419	RUNX1T1	-0.801283	0.856568
420	S100A12	0.340579	-0.406693
421	SAMD4A	-0.662677	0.781843
422	SAPCD2	-0.512487	0.622734
423	SCN7A	-0.733141	0.731505
424	SEMA3G	-0.440823	0.658745
425	SERPINH1	0.497659	-0.589357
426	SETBP1	-0.614233	0.7256
427	SETD8	-0.3984	0.766932
428	SFRP4	-0.705884	0.681841
429	SGCB	-0.735636	0.905355
430	SGPL1	-0.50358	0.665488
431	SH3KBP1	-0.633354	0.769284
432	SHISA4	-0.791788	0.814247
433	SIKE1	-0.444537	0.729557
434	SIRT2	-0.471087	0.618558
435	SLC16A1	-0.71243	0.837029
436	SLC18B1	-0.726557	0.76778
437	SLC25A30	-0.817209	0.835637
438	SLC25A36	-0.717879	0.839387
439	SLC25A4	-0.526011	0.724475
440	SLC25A40	-0.615578	0.816287
441	SLC26A9	-0.547458	0.598883
442	SLC29A1	-0.638886	0.908417
443	SLC2A5	-0.403718	0.674233
444	SLC30A9	-0.269801	0.633124
445	SLC37A4	-0.497602	0.783868
446	SLC41A1	-0.559237	0.771264
447	SLC6A12	-0.644167	0.62592
448	SLC7A2	-0.491523	0.54066
449	SLITRK4	0.487658	-0.600533
450	SMIM4	-0.640147	0.576178
451	SNTA1	-0.66766	0.756068
452	SORBS1	-0.562341	0.670228
453	SPDL1	-0.64665	0.675996
454	SPESP1	-0.38468	0.642435
455	SSPN	-0.334482	0.608456
456	ST6GALNAC1	-0.436558	0.386384
457	ST7.AS2	-0.462883	0.781645
458	STARD8	-0.571861	0.757338
459	SYDE2	0.518798	-0.590845
460	TAPT1	-0.556118	0.693388
461	TCEA3	-0.626156	0.704065
462	TET1	-0.924561	0.845689
463	TET2	-0.414688	0.761559
464	TFDP1	-0.484669	0.724657
465	TFRC	-0.633184	0.616858
466	THAP10	-0.359503	0.621803
467	TICAM2	-0.689109	0.828483
468	TIMELESS	0.676371	-0.645937
469	TMEM159	-0.923988	0.874647
470	TMEM161B.AS1	-0.545643	0.705593
471	TMEM245	-0.307825	0.632228
472	TMEM38A	-0.468392	0.623341
473	TMEM38B	-0.412509	0.6801
474	TMTC4	-0.313524	0.699476
475	TNNC1	-0.487645	0.73735
476	TNNI1	-0.676003	0.852654
477	TNXA	-0.76857	0.819704
478	TPM2	-0.567381	0.573577
479	TPSAB1	-0.513799	0.620707
480	TRIB1	-0.682861	0.721784
481	TRIM2	-0.501812	0.672005
482	TRIM22	-0.650109	0.738317
483	TRIM69	-0.481765	0.75276
484	TRIM7	-0.824023	0.87753
485	TSC1	-0.43952	0.619718
486	TSPAN2	-0.689899	0.653549
487	UBE2D1	-0.704399	0.905961
488	UBE2D4	-0.469285	0.755402
489	UNC13B	-0.710214	0.817216
490	UQCRB	-0.51865	0.722909
491	UQCRC2	-0.520789	0.791502
492	USP46	-0.399854	0.62925
493	VDAC3	-0.782806	0.90976
494	VEGFC	-0.563727	0.728132
495	VIPR2	-0.498603	0.603983
496	VLDLR	-0.555389	0.662569
497	VWA8	-0.537405	0.788566
498	WDR47	-0.47922	0.657904
499	WDR93	-0.426817	0.661975
500	WIBG	-0.471056	0.684142
501	WNK2	-0.391728	0.674284
502	WNT5A	-0.66504	0.60386
503	XRCC2	-0.461054	0.718783
504	ZBTB14	-0.632426	0.640279
505	ZBTB8A	-0.566795	0.643683
506	ZCCHC14	-0.355366	0.65904
507	ZFP64	-0.490772	0.664698
508	ZFPM2	-0.568676	0.699162
509	ZNF106	-0.58461	0.72566
510	ZNF253	-0.775927	0.793079
511	ZNF287	-0.36095	0.656636
512	ZNF354C	-0.569028	0.822788
513	ZNF510	-0.354076	0.627139
514	ZNF513	0.655335	-0.74008
515	ZNF519	-0.323012	0.698984
516	ZNF653	0.814288	-0.781716
517	ZNF680	-0.656346	0.583508
518	ZNF681	-0.514838	0.669683
519	ZNF709	-0.556112	0.697737
520	ZNF711	-0.628785	0.708363
521	ZNF808	-0.471331	0.700675
522	ZNF85	-0.523453	0.758665
523	ZNF853	-0.422474	0.656825
524	ZW10	0.82689	-0.815982
525	ZYG11B	-0.378888	0.691901

## Sheet: Midnightblue
	gene	GS	MM
1	AAK1	0.888006	0.926549
2	ABRA	-0.780765	-0.785784
3	ACOT11	-0.865813	-0.893078
4	ACSL6	-0.807715	-0.804544
5	AGL	-0.83327	-0.855774
6	AGMAT	-0.894486	-0.915023
7	AHNAK	0.683952	0.721401
8	ANGPT2	0.69521	0.759789
9	ANKRD53	-0.53465	-0.512192
10	ANKS1A	-0.747911	-0.743038
11	APBA1	-0.590748	-0.631521
12	APEX2	0.884986	0.911458
13	ARID5B	0.597115	0.674603
14	ARRDC2	0.668673	0.719154
15	ASPA	-0.820217	-0.824597
16	ATP13A1	0.881116	0.922776
17	AX746823	0.7677	0.767083
18	BCHE	-0.655863	-0.650249
19	BEST3	0.832275	0.883723
20	C9orf78	0.84268	0.854438
21	CA3	-0.691658	-0.702662
22	CACNG1	-0.516667	-0.540077
23	CAPN6	-0.891923	-0.831561
24	CAV3	-0.763925	-0.829668
25	CBLB	0.785952	0.82452
26	CCDC80	-0.780956	-0.731123
27	CCDC94	0.795078	0.782569
28	CD2BP2	0.87483	0.893371
29	CDK5R1	0.693258	0.731461
30	CEP19	0.531272	0.633312
31	CES3	0.738871	0.700597
32	CHI3L1	0.917937	0.917626
33	CLEC3B	-0.830732	-0.811458
34	CMSS1	0.832043	0.889625
35	COL3A1	-0.807311	-0.775207
36	COL8A1	-0.473297	-0.43455
37	DIAPH1	0.850475	0.878529
38	DKFZp451A211	0.76757	0.831774
39	DNAJB4	-0.73441	-0.727398
40	DNAL1	0.702673	0.729375
41	DPP3	0.903611	0.928201
42	DQ599616	-0.686326	-0.715062
43	EIF4E2	0.788818	0.811697
44	ELL2	0.762657	0.820786
45	ENDOD1	-0.878974	-0.888402
46	ERRFI1	0.800389	0.868272
47	ETV5	0.860074	0.872415
48	EXOSC4	0.883167	0.904867
49	EYA1	-0.735676	-0.718237
50	FAM198B	-0.766054	-0.741717
51	FAR2P2	0.575832	0.605028
52	FBP2	-0.854238	-0.840745
53	FBXO40	-0.701377	-0.751476
54	FHL5	-0.497773	-0.414863
55	FJX1	0.53901	0.618642
56	FLRT3	-0.613771	-0.653821
57	FOSL2	0.837016	0.878364
58	GALNT15	0.831872	0.866861
59	GAMT	-0.734241	-0.808269
60	GLRX	0.964388	0.96735
61	GMFG	0.515895	0.615388
62	GPX3	0.885088	0.923593
63	HMOX1	0.726511	0.71407
64	HS3ST5	-0.61787	-0.63842
65	IL6R	0.826194	0.87471
66	INMT	-0.796035	-0.834924
67	KITLG	-0.780517	-0.782491
68	KLHL2	0.760819	0.820241
69	LINC00310	-0.874079	-0.907437
70	LINC01260	-0.671282	-0.606195
71	LMNB2	0.824634	0.848984
72	LMOD1	-0.859858	-0.872146
73	LOC100129518	0.868828	0.928565
74	LOC100289019	0.638712	0.707414
75	LOC100505774	-0.69296	-0.709073
76	LOC101928916	0.867007	0.907341
77	LOC101929857	0.830348	0.874184
78	LOC646736	-0.78407	-0.824626
79	LRRC37A7P	-0.726963	-0.789013
80	LUM	-0.785503	-0.76044
81	MAMLD1	-0.804599	-0.822497
82	MARK2	0.663074	0.706894
83	MBOAT1	-0.712124	-0.708512
84	MED28	0.692766	0.754738
85	MGST1	0.79006	0.862788
86	MIR1.2	-0.83773	-0.881618
87	MT1E	0.899253	0.943503
88	MT1F	0.914312	0.958487
89	MT1G	0.938534	0.969771
90	MT1H	0.931797	0.97582
91	MT1HL1	0.934171	0.969557
92	MT1M	0.444897	0.564451
93	MT1X	0.921768	0.963776
94	MT2A	0.927612	0.965668
95	NCAPD3	0.551352	0.62261
96	NDN	-0.690142	-0.687052
97	NFIL3	0.720709	0.819233
98	NHEJ1	0.866113	0.857287
99	NOM1	0.763303	0.810742
100	NPY1R	-0.599799	-0.606167
101	OTUD1	-0.839596	-0.846211
102	PANX1	0.595568	0.640933
103	PHYKPL	0.870363	0.914465
104	PLA2G2A	0.820347	0.821536
105	PLCD4	-0.731385	-0.778675
106	POP5	0.791623	0.861332
107	PPM1K	-0.842983	-0.863162
108	PRAMEF12	-0.339656	-0.451617
109	PTGDS	-0.623477	-0.58909
110	PTPRJ	0.58379	0.623281
111	PVALB	-0.580719	-0.603675
112	RELN	0.482617	0.557698
113	RGS3	-0.714603	-0.779902
114	RNF150	-0.924337	-0.887529
115	ROBO1	-0.563891	-0.548304
116	RP11.16P6.1	0.781315	0.793719
117	RP11.288H12.4	0.740822	0.779664
118	RP11.373D23.2	0.576586	0.623065
119	RP11.483I13.5	-0.633192	-0.655332
120	RRAD	0.902694	0.916194
121	RUNX1.IT1	0.805554	0.80263
122	RXRG	-0.746016	-0.792415
123	SAA1	0.845747	0.882215
124	SCN3A	0.705056	0.715322
125	SCUBE2	-0.718531	-0.690101
126	SEMA5A	-0.828647	-0.861414
127	SERPINA3	0.787881	0.839229
128	SIRPB2	0.647017	0.621757
129	SKIV2L	0.900671	0.933217
130	SLC38A3	-0.642318	-0.656566
131	SLC6A1	-0.76048	-0.801069
132	SLC7A6	0.869844	0.875942
133	SLFN5	0.809285	0.833261
134	SLPI	0.978797	0.960394
135	SSX2IP	0.881919	0.84947
136	TBC1D22B	0.778598	0.755517
137	TIMP1	0.549557	0.600598
138	TLN2	-0.868677	-0.858513
139	TMEM45A	0.780969	0.846562
140	TMEM52	-0.742617	-0.722702
141	TRADD	0.792431	0.82794
142	TRAK1	-0.752648	-0.751993
143	TWIST1	0.648194	0.68328
144	WDR43	0.873323	0.904553
145	ZBED6	0.715827	0.732178
146	ZC3H12C	0.742349	0.715442
147	ZNF143	0.67092	0.751949
148	ZNF204P	-0.718149	-0.638716
149	ZNF598	0.86836	0.862625
150	ZNF678	0.806596	0.858844

## Sheet: Red
	gene	GS	MM
1	ABHD10	-0.442539	0.727281
2	ACADM	-0.675956	0.741997
3	ACTR1B	-0.137569	0.609853
4	ACVR2B	-0.40367	0.720165
5	ADAM22	-0.597657	0.550541
6	ADAM23	-0.676954	0.698752
7	ADCY2	-0.488289	0.733367
8	ADHFE1	-0.564882	0.737677
9	ADIPOR1	-0.479168	0.816149
10	ADPRHL1	-0.443537	0.55924
11	ADPRM	-0.48164	0.618044
12	AFF3	-0.573721	0.636622
13	AIG1	-0.864452	0.884775
14	AK021804	-0.680929	0.755275
15	AKAP1	-0.307169	0.651934
16	AKAP9	-0.454725	0.769905
17	AKTIP	-0.700618	0.805271
18	ALDH5A1	-0.565623	0.77083
19	AMER1	-0.58171	0.609504
20	AMIGO2	-0.589016	0.703564
21	AMN	-0.517553	0.72698
22	AMPD1	-0.686817	0.828539
23	ANK1	-0.813359	0.759793
24	ANK2	-0.623128	0.73352
25	ANKH	-0.876544	0.923982
26	ANKMY2	-0.694047	0.90419
27	ANKRD2	0.496927	-0.607495
28	ANKRD20A1	-0.303459	0.52792
29	ANKRD20A5P	-0.618499	0.751784
30	ANKRD29	-0.589837	0.716633
31	ANKRD34A	0.56282	-0.731499
32	ANKRD36B	-0.262688	0.598126
33	ANKRD37	-0.596375	0.735595
34	ANKRD46	-0.547917	0.758447
35	ANO5	-0.624725	0.78391
36	ANXA2R	-0.438503	0.758972
37	AP1S2	-0.426185	0.633366
38	AP4S1	-0.368879	0.643153
39	APBB1IP	0.594811	-0.516747
40	APBB2	-0.845174	0.82911
41	APLF	-0.615475	0.626859
42	APOBEC2	-0.771974	0.932762
43	ARG2	-0.47637	0.720084
44	ARHGAP18	-0.691209	0.917285
45	ARHGAP24	-0.540465	0.633627
46	ARHGAP28	-0.102886	0.512027
47	ARHGAP35	-0.586476	0.750844
48	ARHGAP4	-0.475668	0.628148
49	ARHGDIB	-0.407728	0.665236
50	ARL10	-0.441783	0.652964
51	ARMCX4	-0.683275	0.685854
52	ARMCX5.GPRASP2	-0.488008	0.78595
53	ART1	-0.478356	0.679065
54	ARX	-0.699033	0.717875
55	ASAH1	-0.695879	0.794943
56	ASB10	-0.583856	0.721312
57	ASB11	-0.657027	0.774997
58	ASB15	-0.69551	0.854941
59	ASB16	-0.553722	0.807473
60	ASB4	-0.719287	0.906736
61	ASPN	-0.657002	0.807948
62	ATOH8	0.303525	-0.562599
63	ATP1B4	-0.761042	0.818637
64	ATP8A1	-0.626365	0.8639
65	ATP8B1	-0.4799	0.697833
66	ATP8B4	-0.492675	0.685715
67	ATXN1	-0.275565	0.66544
68	AUH	-0.51153	0.696554
69	B3GALNT2	-0.703593	0.672965
70	BBS9	-0.238229	0.301132
71	BC038731	-0.5751	0.653527
72	BC039319	-0.247552	0.610022
73	BC047484	-0.375878	0.73855
74	BC069804	-0.311422	0.638485
75	BCKDHB	-0.457174	0.624839
76	BCL2	-0.690659	0.840446
77	BCL2L10	-0.210554	0.518097
78	BCL6B	-0.406292	0.697958
79	BICD1	-0.384693	0.603719
80	BMP5	-0.566396	0.688762
81	BTBD6	-0.789808	0.792967
82	BTN3A1	-0.543192	0.747912
83	BVES.AS1	-0.469349	0.578241
84	BZW2	-0.730069	0.883292
85	C14orf39	-0.32837	0.611056
86	C19orf54	-0.369776	0.724765
87	C1orf127	-0.726085	0.727883
88	C4orf29	-0.664386	0.784357
89	C6orf57	-0.432944	0.717519
90	C7orf49	0.492084	-0.583321
91	C7orf50	-0.539888	0.736812
92	C8orf4	-0.376008	0.742934
93	C9orf3	-0.811127	0.807649
94	CA4	-0.456449	0.717956
95	CACNA1C	-0.322035	0.569484
96	CACNA2D1	-0.591351	0.783141
97	CAMTA1	-0.808939	0.727996
98	CAPZA2	-0.59406	0.824558
99	CASP9	-0.193349	0.418878
100	CASQ1	-0.855307	0.80952
101	CASQ2	-0.393547	0.668868
102	CAV1	-0.495477	0.740126
103	CAV2	-0.578284	0.817445
104	CBFA2T3	-0.399794	0.606094
105	CCDC112	-0.604582	0.628804
106	CCDC180	-0.401416	0.722493
107	CCSAP	-0.607793	0.603869
108	CD24	-0.560319	0.743478
109	CD274	-0.507318	0.732734
110	CD36	-0.623223	0.803149
111	CD38	-0.796386	0.787413
112	CD44	-0.600556	0.73446
113	CD93	-0.586335	0.67741
114	CDH13	-0.779563	0.768795
115	CDH5	-0.378781	0.690121
116	CDKAL1	-0.475466	0.656519
117	CEP170	-0.540261	0.777906
118	CEP78	-0.270418	0.492963
119	CFL2	-0.702193	0.843374
120	CHAC1	0.670306	-0.801189
121	CHCHD6	-0.398742	0.565714
122	CHEK1	-0.634022	0.692451
123	CHRDL2	-0.551497	0.728602
124	CHRNA10	-0.317887	0.582587
125	CIART	-0.753273	0.674755
126	CIDEC	0.616406	-0.742905
127	CLASP2	-0.760029	0.850262
128	CLCN1	-0.796768	0.844441
129	CLCN5	0.613854	-0.653177
130	CLYBL	-0.417623	0.77489
131	CMBL	-0.37334	0.632183
132	CNGA1	-0.546493	0.554922
133	CNKSR2	-0.640911	0.59152
134	CNNM4	-0.767312	0.882289
135	CNTFR	0.557999	-0.639644
136	COL15A1	-0.876414	0.872311
137	COL1A1	-0.621815	0.6875
138	COL5A2	-0.464754	0.587326
139	COLQ	-0.563603	0.546436
140	COQ3	-0.570654	0.691143
141	COQ6	-0.661304	0.744341
142	CPE	-0.622837	0.635164
143	CPEB3	-0.613879	0.747889
144	CPED1	-0.618289	0.779978
145	CPM	0.446833	-0.704155
146	CPQ	-0.649222	0.757351
147	CPXM2	-0.426368	0.588711
148	CREB5	-0.732128	0.780129
149	CREBL2	-0.403771	0.725704
150	CRY2	-0.520114	0.658935
151	CSPG4	0.814971	-0.848667
152	CSRP3	-0.670909	0.76388
153	CTAGE15	-0.646771	0.733852
154	CTAGE4	-0.729139	0.885782
155	CTAGE5	-0.821461	0.936965
156	CTD.2083E4.7	-0.705589	0.713641
157	CTDSP2	-0.361023	0.735906
158	CTHRC1	-0.429967	0.773325
159	CTNNA3	-0.635078	0.736339
160	CTNNBIP1	-0.476095	0.705387
161	CUTC	-0.680051	0.938233
162	CX3CR1	-0.557747	0.719871
163	CXCL12	-0.717188	0.872278
164	CYP2J2	-0.734912	0.895374
165	CYP4B1	0.531003	-0.771868
166	DAB2	-0.49831	0.713684
167	DAPK1	-0.632671	0.719149
168	DBIL5P2	0.464446	-0.585145
169	DBNDD2	-0.351922	0.614331
170	DCAF6	-0.588647	0.791079
171	DCHS1	-0.566898	0.727233
172	DENND1B	-0.741193	0.758942
173	DENND2C	-0.429327	0.721668
174	DIXDC1	-0.880648	0.881032
175	DKFZp451B082	-0.745492	0.847518
176	DLC1	-0.306184	0.671909
177	DLK1	-0.734292	0.855156
178	DMD	-0.584238	0.804373
179	DNAJA4	-0.565758	0.68116
180	DNAJB8	-0.566811	0.7789
181	DNAJC19	-0.522142	0.743994
182	DNAJC9.AS1	-0.58272	0.650235
183	DOCK1	-0.465653	0.697969
184	DOK5	-0.833323	0.896639
185	DST	-0.468714	0.819473
186	DTD1	-0.425468	0.586419
187	DTNA	-0.724459	0.804185
188	DTWD2	-0.483884	0.653787
189	DTX4	-0.562178	0.595338
190	DUS4L	-0.474592	0.675568
191	DUSP10	-0.70122	0.82164
192	DUSP26	-0.710988	0.880737
193	DYNC2H1	-0.58414	0.601373
194	DYRK2	-0.674643	0.899396
195	DZIP3	-0.384335	0.641249
196	E2F8	-0.568612	0.738713
197	ECHDC2	-0.856432	0.834831
198	ECM2	-0.616805	0.596852
199	EGFLAM	-0.531575	0.653181
200	EID1	-0.62364	0.80362
201	EIF4E3	-0.299784	0.655571
202	ELF2	-0.351421	0.670239
203	ELK3	-0.651921	0.612712
204	EMCN	-0.625588	0.858296
205	EML1	-0.873037	0.844231
206	EMP2	-0.656601	0.773377
207	EN1	-0.684031	0.59179
208	ENAM	-0.682755	0.689437
209	ENTPD3	-0.854986	0.70877
210	EPB41L1	-0.394169	0.59253
211	EPB41L2	-0.704037	0.793735
212	EPDR1	-0.529533	0.825006
213	ERC2.IT1	-0.338134	0.629719
214	ESR1	-0.652949	0.757115
215	ESRRG	-0.504152	0.774379
216	ETNPPL	0.366489	-0.649886
217	EVL	-0.362277	0.611338
218	EXOC4	-0.689453	0.772394
219	EXOC6	-0.791043	0.914969
220	F7	-0.421975	0.710631
221	FAM109A	0.423624	-0.660644
222	FAM122A	-0.612179	0.673558
223	FAM132B	0.602794	-0.69545
224	FAM13C	-0.501827	0.725285
225	FAM189A2	-0.416416	0.733818
226	FAM217B	-0.765627	0.800819
227	FAM222B	0.766427	-0.838087
228	FAM27E2	-0.507685	0.598635
229	FAM46A	0.467928	-0.625585
230	FAM46C	-0.333877	0.607116
231	FAM50B	-0.658956	0.783549
232	FAM69A	-0.70909	0.770297
233	FASN	0.706466	-0.804693
234	FASTK	-0.459381	0.737959
235	FAT3	-0.537729	0.551206
236	FBXO4	-0.512631	0.725784
237	FBXW7	-0.626483	0.832177
238	FCGR3A	-0.219564	0.419434
239	FCGRT	-0.601848	0.580866
240	FDFT1	-0.392499	0.750462
241	FGD4	-0.340931	0.695639
242	FGF1	-0.48271	0.749366
243	FGF13	-0.147019	0.587974
244	FHL1	-0.648164	0.831564
245	FHL2	-0.708924	0.813607
246	FHOD3	-0.465011	0.603443
247	FILIP1L	-0.850367	0.880799
248	FMOD	-0.444689	0.576704
249	FNDC3A	-0.638913	0.83303
250	FOXN2	-0.43818	0.813056
251	FOXP2	-0.681796	0.893272
252	FREM2	-0.442422	0.687288
253	FRMD6	-0.70822	0.819482
254	FRMPD3	-0.551344	0.650568
255	FRY	-0.673925	0.690447
256	FSCN1	-0.47985	0.614354
257	FSD2	-0.843777	0.83402
258	FUCA1	-0.45257	0.710337
259	FUNDC2	-0.628922	0.832727
260	FUT10	-0.408745	0.696902
261	FXR1	-0.371705	0.640423
262	FXYD3	-0.499576	0.649273
263	FZD7	-0.822566	0.766097
264	GAB1	-0.731034	0.88041
265	GAL	-0.475961	0.738849
266	GAPDHP73	-0.724388	0.756253
267	GAS2	-0.777118	0.922468
268	GATM	-0.744535	0.730281
269	GCAT	-0.423113	0.640429
270	GCNT4	-0.569244	0.596586
271	GLCCI1	-0.350932	0.627142
272	GLIPR2	-0.646469	0.6343
273	GLP1R	-0.435905	0.568978
274	GNAS	-0.578055	0.831133
275	GNB4	-0.402871	0.66312
276	GOT2P1	-0.47473	0.761055
277	GPR153	0.627752	-0.692073
278	GPR35	-0.437026	0.688236
279	GRIP2	-0.561503	0.692274
280	GRK5	-0.402694	0.594646
281	GSTM1	-0.541904	0.646042
282	GSTM2	-0.579184	0.687755
283	GUCY1A2	-0.440741	0.711272
284	GUCY1A3	-0.442945	0.720211
285	GUF1	-0.137394	0.48793
286	GVINP1	-0.454257	0.648872
287	GYS1	-0.476515	0.627005
288	HADH	-0.683006	0.889449
289	HDAC11	-0.506323	0.740763
290	HDAC5	-0.589894	0.827716
291	HDHD1	0.496359	-0.457842
292	HEG1	-0.7136	0.653011
293	HFE2	-0.611838	0.873074
294	HIATL2	-0.428563	0.728082
295	HIPK4	-0.332871	0.5362
296	HMCN1	-0.46882	0.663243
297	HMGCL	-0.263276	0.717946
298	HMGN2P9	-0.537883	0.722127
299	HOMER2	-0.72023	0.905202
300	HOPX	-0.629748	0.812025
301	HOXA3	-0.813717	0.799421
302	HOXB.AS1	-0.407847	0.712234
303	HOXB.AS3	-0.273752	0.657139
304	HOXB9	-0.403496	0.637318
305	HRASLS	-0.849362	0.94274
306	HSDL2	-0.421892	0.681535
307	HSPA1L	-0.494244	0.589056
308	HSPB2	-0.819898	0.857675
309	HSPB3	-0.393856	0.79476
310	HTATSF1	-0.38345	0.658666
311	ICA1L	-0.420739	0.73041
312	IFI44L	-0.557045	0.820868
313	IFI6	0.349644	-0.495867
314	IFIT1	-0.936169	0.881501
315	IFNAR2	-0.26794	0.693121
316	IGDCC4	-0.7555	0.831347
317	IL15	-0.567584	0.834271
318	IL17D	-0.832326	0.83488
319	INADL	-0.718216	0.72012
320	IPP	-0.265838	0.529541
321	IQCA1	-0.289895	0.621019
322	IQCH.AS1	-0.433316	0.749318
323	IRF2BP2	-0.663225	0.764448
324	IRS1	-0.771613	0.883845
325	ITGA1	-0.400008	0.769086
326	ITGB6	-0.80989	0.901528
327	ITGBL1	-0.730504	0.799245
328	ITIH4	-0.412012	0.678783
329	ITIH5	-0.811767	0.862323
330	JAK2	-0.858865	0.909629
331	JAM2	-0.701554	0.675634
332	JUND	-0.736551	0.655343
333	KBTBD12	-0.776528	0.932938
334	KBTBD3	-0.449832	0.665873
335	KCNE3	-0.609768	0.669867
336	KCNJ3	-0.521019	0.56847
337	KCNN2	-0.742918	0.693715
338	KCNS3	-0.642562	0.672965
339	KDELC1	-0.445053	0.72056
340	KDM5D	-0.41852	0.664622
341	KIAA1109	-0.449328	0.61531
342	KIAA1147	-0.424627	0.651401
343	KIAA1191	-0.541057	0.817409
344	KIAA1462	-0.354797	0.628612
345	KIF13A	-0.586319	0.731598
346	KIF9.AS1	-0.491858	0.698863
347	KLF12	-0.70862	0.832269
348	KLHDC1	-0.654896	0.854162
349	KLHL31	-0.903417	0.866375
350	KPNA5	-0.527515	0.735302
351	LAMA4	-0.387172	0.702527
352	LAPTM4B	-0.789319	0.919531
353	LCOR	-0.481442	0.715587
354	LDB3	-0.800233	0.869235
355	LDLRAD3	0.518282	-0.687618
356	LGALSL	-0.45661	0.706423
357	LGR5	-0.542803	0.723502
358	LIMA1	-0.317778	0.618522
359	LIMCH1	-0.535015	0.747697
360	LINC00116	-0.512121	0.849805
361	LINC00167	-0.662178	0.787971
362	LINC00202.1	-0.540537	0.690135
363	LINC00311	0.524084	-0.649461
364	LINC00342	-0.505004	0.799985
365	LINC00476	-0.342861	0.652361
366	LINC00511	-0.62311	0.667134
367	LINC00888	-0.819954	0.814365
368	LINC00938	-0.30745	0.69441
369	LINC00957	-0.432441	0.611817
370	LINC00998	-0.594064	0.747097
371	LINC01061	-0.546335	0.664076
372	LMOD2	-0.718342	0.910259
373	LMOD3	-0.539072	0.8712
374	LOC100130691	-0.522006	0.626756
375	LOC100130872	-0.393112	0.684353
376	LOC100131262	0.53773	-0.550896
377	LOC100506022	-0.378556	0.548285
378	LOC100506558	-0.439735	0.739666
379	LOC100507311	-0.340685	0.595116
380	LOC100507513	-0.611297	0.651845
381	LOC100631377	0.298275	-0.475673
382	LOC100996724	-0.56858	0.684202
383	LOC101060609	-0.6577	0.727477
384	LOC101927391	0.480326	-0.740383
385	LOC101927752	-0.530219	0.799763
386	LOC101928221	-0.445438	0.435207
387	LOC101928274	-0.814967	0.872803
388	LOC101928476	-0.574555	0.615635
389	LOC101929325	-0.427274	0.573888
390	LOC101930114	-0.46526	0.694774
391	LOC158960	-0.683909	0.811938
392	LOC285556	-0.465644	0.778667
393	LOC286071	-0.663526	0.73585
394	LOC643072	-0.626812	0.695312
395	LOC645984	0.491836	-0.442724
396	LOC728061	-0.459875	0.722791
397	LOC729680	-0.566229	0.762136
398	LOC730102	-0.499441	0.702958
399	LOC93444	-0.260802	0.608983
400	LONRF2	-0.431392	0.753814
401	LRRC2	-0.492083	0.736336
402	LRRC39	-0.745026	0.831157
403	LRRC8A	0.502074	-0.667295
404	LRRFIP1	-0.5598	0.755607
405	LRRIQ1	-0.437194	0.600692
406	LRRN3	0.557368	-0.739827
407	LSMEM1	-0.915244	0.914538
408	LYPLAL1	-0.420492	0.762117
409	MAMSTR	-0.574988	0.601212
410	MAN1C1	-0.783948	0.826034
411	MAN2A1	-0.7156	0.67619
412	MAPRE2	-0.369435	0.604992
413	MARCKS	-0.658624	0.807483
414	MAX	0.468621	-0.65072
415	MBP	-0.513517	0.798287
416	MCC	-0.458505	0.66462
417	MCM2	-0.406519	0.695871
418	MCM8	-0.413773	0.717283
419	MDFIC	-0.76706	0.878072
420	MDH1	-0.550292	0.774882
421	MEF2C	-0.727142	0.84807
422	MEOX1	-0.362905	0.627293
423	MEOX2	-0.559133	0.691686
424	MET	-0.42954	0.782786
425	MFGE8	0.753895	-0.890992
426	MGC24103	0.654448	-0.714546
427	MGLL	-0.287928	0.683999
428	MGST2	-0.486258	0.747935
429	MICU3	-0.496557	0.660185
430	MILR1	-0.347505	0.649267
431	MINOS1P1	-0.47039	0.563256
432	MIOS	0.716834	-0.830711
433	MIR100HG	-0.81949	0.614431
434	MIR133A1HG	-0.876907	0.870713
435	MLF1	-0.894526	0.842092
436	MMD2	-0.350951	0.600228
437	MPPED2	-0.785216	0.836642
438	MRAP2	-0.253549	0.532861
439	MTF2	-0.478007	0.835805
440	MTHFR	-0.480903	0.641614
441	MUSTN1	-0.649689	0.773006
442	MX1	-0.451502	0.688198
443	MXRA5	-0.685531	0.726896
444	MYADM	-0.650263	0.636496
445	MYADML2	-0.777373	0.853077
446	MYBPC1	-0.421838	0.631869
447	MYBPC2	-0.564453	0.540884
448	MYH2	-0.604685	0.580446
449	MYL12A	-0.589107	0.817297
450	MYLIP	-0.67647	0.785289
451	MYO5B	-0.387632	0.65521
452	MYOM2	-0.688102	0.475519
453	MYOZ2	-0.543838	0.701228
454	MYOZ3	-0.776921	0.814933
455	N4BP2L2	-0.672121	0.884851
456	NAA60	-0.495769	0.722748
457	NAV1	-0.496777	0.744071
458	NBEA	-0.534496	0.810388
459	NCALD	-0.586745	0.725481
460	NDUFC1	-0.880963	0.876642
461	NEB	-0.426269	0.756054
462	NEDD1	-0.772813	0.846616
463	NEK10	-0.762069	0.845815
464	NETO2	-0.473102	0.598136
465	NEURL1	-0.639071	0.856426
466	NEURL2	-0.492068	0.699693
467	NFAT5	0.683657	-0.718384
468	NID2	-0.502661	0.75504
469	NKAIN1	-0.580692	0.678982
470	NNT.AS1	-0.691923	0.886157
471	NOSIP	-0.491369	0.698176
472	NPHP1	-0.629447	0.769991
473	NPTXR	-0.632862	0.766236
474	NR1D2	-0.564527	0.841492
475	NR3C2	-0.703423	0.812703
476	NREP	-0.961803	0.875893
477	NRP1	-0.526187	0.760285
478	NT5C2	-0.366933	0.790711
479	NUDT12	-0.351929	0.589145
480	NUDT17	-0.575431	0.62767
481	NUDT3	-0.733772	0.644163
482	NUDT6	-0.352549	0.577879
483	NUSAP1	-0.533225	0.699488
484	NXPE1	-0.443515	0.620319
485	OAZ2	-0.499067	0.83457
486	OLFML3	-0.466035	0.387479
487	OR51E1	-0.474522	0.670226
488	OSBPL1A	-0.267785	0.599427
489	OSBPL7	-0.575492	0.620576
490	OSGEPL1	-0.460992	0.71433
491	P2RY14	-0.616505	0.574321
492	PABPC1L2A	-0.567906	0.691591
493	PAQR9	-0.663441	0.596774
494	PARM1	-0.318172	0.654128
495	PCGF2	-0.560447	0.781336
496	PDE4DIP	-0.714952	0.830863
497	PDE5A	-0.629669	0.851614
498	PDGFRL	-0.547275	0.570938
499	PDIK1L	-0.400596	0.729264
500	PDLIM3	-0.266552	0.633646
501	PDPN	0.531153	-0.688768
502	PDZRN3	-0.804217	0.872931
503	PEAK1	-0.345543	0.515208
504	PEG10	-0.672797	0.705063
505	PER3	-0.790266	0.905775
506	PEX7	-0.421287	0.750205
507	PFDN1	-0.413379	0.704994
508	PFKFB1	-0.685422	0.641196
509	PGM5	-0.522178	0.717583
510	PGPEP1	-0.534145	0.678922
511	PGRMC2	-0.590418	0.738017
512	PHYH	-0.426049	0.679296
513	PKDCC	0.453918	-0.617786
514	PKIA	-0.769029	0.936324
515	PKM	-0.561503	0.714754
516	PLAGL1	-0.426205	0.610338
517	PLAGL2	-0.454973	0.760446
518	PLCB4	-0.442888	0.555481
519	PLEKHA1	0.732424	-0.740289
520	PLGLB2	-0.539663	0.608166
521	PLN	-0.78315	0.822394
522	PLS3	-0.504847	0.700375
523	PLXDC1	-0.748946	0.871725
524	PLXNC1	-0.65885	0.767451
525	PNPLA4	-0.805504	0.816634
526	POLB	-0.7041	0.830669
527	POLR2I	-0.600418	0.672702
528	POP1	0.648755	-0.657304
529	POPDC3	-0.434529	0.759498
530	PPAP2A	-0.609642	0.804535
531	PPP1R12B	-0.459597	0.694715
532	PPP1R16A	-0.783403	0.860728
533	PPP1R3A	-0.858644	0.894861
534	PPP1R3D	-0.553615	0.712237
535	PPP2R2B	-0.522137	0.51723
536	PPP2R3A	-0.904383	0.924717
537	PRDM5	-0.683727	0.717253
538	PRDX3	-0.498148	0.729455
539	PRICKLE1	-0.68064	0.697346
540	PRKAA2	-0.50432	0.847959
541	PRKCQ	-0.780231	0.881874
542	PRKCQ.AS1	-0.432449	0.757211
543	PRKG1	-0.523231	0.681765
544	PRO1082	-0.628932	0.756767
545	PROM1	-0.434238	0.667091
546	PRPS2	-0.553555	0.647348
547	PRR16	-0.785255	0.867112
548	PRSS23	-0.799973	0.872415
549	PSMD6.AS2	-0.506306	0.683752
550	PSTPIP2	-0.595723	0.833811
551	PTER	-0.60234	0.760159
552	PTGER4	-0.320068	0.729144
553	PTP4A1	-0.717319	0.734693
554	PTP4A3	-0.476539	0.610642
555	PTPN3	-0.783101	0.879077
556	PTPN4	-0.748665	0.788804
557	PTPRB	-0.609876	0.642961
558	PTPRF	0.428461	-0.67079
559	PWRN2	-0.537893	0.576204
560	RAB33B	-0.664397	0.738509
561	RAB4A	-0.177796	0.367801
562	RAB9B	-0.586024	0.743995
563	RASAL2	-0.468349	0.620007
564	RASGRP3	-0.819866	0.900692
565	RASL12	-0.889923	0.873851
566	RASSF3	-0.460591	0.61089
567	RASSF8.AS1	-0.614643	0.751249
568	RAVER2	-0.718161	0.834619
569	RBFOX2	-0.776618	0.867998
570	RBM24	-0.710851	0.811924
571	RBMS3.AS3	-0.669514	0.901241
572	RCAN2	-0.647148	0.815588
573	RCSD1	-0.843485	0.932932
574	REEP1	-0.859148	0.83617
575	RHOBTB1	-0.66431	0.880257
576	RHOJ	-0.380406	0.762052
577	RNF115	-0.62839	0.852008
578	RNF144A	-0.807716	0.765355
579	RNF144B	-0.339429	0.706597
580	RNF180	-0.290434	0.601514
581	RNF34	-0.608752	0.79735
582	RP1.286D6.5	-0.653213	0.652584
583	RP11.1072C15.4	-0.590846	0.690187
584	RP11.164P12.4	-0.593333	0.718598
585	RP11.174G6.5	-0.308503	0.612691
586	RP11.250B2.6	-0.48248	0.655557
587	RP11.252E2.1	-0.614696	0.87833
588	RP11.25I15.3	-0.628642	0.587062
589	RP11.271C24.3	-0.424561	0.633605
590	RP11.642D21.1	-0.633875	0.633147
591	RP6.91H8.2	-0.466818	0.545064
592	RPS4Y1	-0.38417	0.56956
593	RPS6KA2	-0.395262	0.710034
594	RRBP1	0.598889	-0.6836
595	RSAD2	-0.645542	0.739685
596	RSPO3	-0.763858	0.792292
597	RTN4	-0.731422	0.786706
598	SAMD13	-0.604115	0.650175
599	SAMD9L	-0.607601	0.815779
600	SBK1	-0.833349	0.761221
601	SCN2B	-0.706095	0.809042
602	SCN4B	-0.573891	0.699673
603	SCP2	-0.474299	0.802785
604	SDC2	-0.40833	0.288456
605	SDC3	-0.662691	0.591814
606	SDPR	-0.476697	0.71741
607	SEC14L5	-0.836761	0.782795
608	SEMA3C	-0.626537	0.680892
609	SEMA6C	-0.62568	0.780479
610	SEMA6D	-0.773914	0.869963
611	2024-09-06	-0.640271	0.792004
612	SEPW1	-0.58501	0.765727
613	SERPINE2	-0.637304	0.719215
614	SERTAD4	-0.515778	0.668895
615	SESN1	-0.681223	0.711878
616	SF1	0.478774	-0.636737
617	SGCD	-0.518779	0.645123
618	SGCE	-0.634189	0.737015
619	SGCG	-0.688458	0.856105
620	SGK223	-0.699408	0.898158
621	SGSM2	-0.573446	0.734345
622	SH3BGR	-0.606706	0.692024
623	SH3BGRL	-0.570868	0.752607
624	SH3D19	-0.199896	0.374721
625	SH3YL1	-0.475275	0.737537
626	SIX1	-0.343696	0.69066
627	SLC12A2	-0.687036	0.90797
628	SLC12A6	-0.222715	0.598692
629	SLC1A7	-0.818542	0.78825
630	SLC20A2	-0.620362	0.884509
631	SLC24A3	-0.557504	0.604377
632	SLC25A11	-0.377568	0.635353
633	SLC25A12	-0.768524	0.841451
634	SLC25A27	-0.339891	0.70726
635	SLC2A4RG	-0.848681	0.838647
636	SLC39A5	-0.470907	0.638359
637	SLC40A1	-0.465908	0.783755
638	SLIT1	-0.506951	0.68741
639	SLMAP	-0.716717	0.8108
640	SLN	-0.640239	0.812099
641	SMARCA1	-0.422692	0.657118
642	SMARCA2	-0.709966	0.861909
643	SMIM19	-0.259073	0.665299
644	SMOC2	-0.482834	0.655356
645	SMPX	-0.593408	0.874178
646	SMTN	-0.677789	0.838058
647	SMTNL1	-0.728727	0.708617
648	SMYD1	-0.326896	0.628596
649	SNAI3	-0.767776	0.872279
650	SOAT1	0.668933	-0.740002
651	SOWAHC	-0.445039	0.529545
652	SP4	-0.461194	0.688446
653	SPATA16	-0.518181	0.617734
654	SPATS2L	-0.8109	0.762049
655	SPX	-0.783398	0.801092
656	SSTR5	-0.609647	0.710692
657	ST3GAL6	-0.603727	0.618776
658	ST8SIA4	-0.334266	0.396635
659	STBD1	-0.609501	0.670405
660	STEAP1B	-0.463156	0.41356
661	STIM2	-0.417854	0.671929
662	STRADB	-0.271525	0.401384
663	STX7	-0.472594	0.661027
664	SULF1	-0.466811	0.668894
665	SUN1	-0.35014	0.743617
666	SUOX	-0.414779	0.568977
667	SYCE3	-0.563968	0.555828
668	SYNE1	-0.645306	0.746435
669	SYNJ2	0.399143	-0.586894
670	SYNM	-0.596697	0.764246
671	SYNPO2L	-0.568221	0.606403
672	SYT6	-0.647469	0.500981
673	TAF1C	0.609331	-0.657238
674	TAL2	-0.876864	0.851091
675	TAPBPL	-0.21773	0.437803
676	TBC1D4	-0.534327	0.720579
677	TBC1D9	-0.625004	0.674369
678	TBCB	-0.291641	0.636667
679	TCAIM	-0.379631	0.779479
680	TCF7	-0.387931	0.568493
681	TEAD1	-0.463289	0.726634
682	TEF	-0.674007	0.704223
683	TESK2	-0.723429	0.862728
684	TET3	0.553715	-0.589691
685	TFDP2	-0.338789	0.587451
686	TGFB2	-0.448791	0.629092
687	THAP8	-0.432026	0.737623
688	THSD4	-0.751061	0.725317
689	TLE1	-0.799902	0.719667
690	TLX2	-0.422612	0.638057
691	TM6SF1	-0.877731	0.947351
692	TMEM110	-0.652944	0.816048
693	TMEM131	-0.763962	0.821086
694	TMEM132B	0.558479	-0.667625
695	TMEM158	-0.488972	0.689449
696	TMEM182	-0.831825	0.927711
697	TMEM19	-0.37167	0.574586
698	TMOD4	-0.586833	0.838742
699	TMPRSS6	-0.385235	0.616846
700	TNFAIP3	-0.220524	0.65481
701	TNIK	-0.622792	0.910638
702	TNK2	0.561859	-0.667647
703	TNKS2	-0.632228	0.844584
704	TNNC2	-0.600523	0.672573
705	TNNI2	-0.595107	0.573767
706	TOB1	-0.786553	0.748936
707	TPD52	-0.484067	0.670803
708	TPI1	-0.617789	0.762221
709	TPM1	-0.452788	0.467584
710	TPM4	-0.463473	0.670773
711	TRDN	-0.601154	0.827958
712	TRIL	-0.715549	0.737777
713	TRIM40	-0.554132	0.546844
714	TRPS1	-0.336562	0.564203
715	TSPYL1	-0.654952	0.728158
716	TTC3	-0.707536	0.774016
717	TTLL11	-0.375761	0.6533
718	TTN	-0.633719	0.852334
719	TTN.AS1	-0.423699	0.721962
720	TUBA1A	-0.507193	0.627646
721	TXLNB	-0.67118	0.896936
722	TXLNGY	-0.268124	0.522168
723	TYRP1	-0.734637	0.788305
724	UBE2E3	-0.47352	0.686193
725	UBE2G1	-0.515848	0.824474
726	USH1C	-0.383163	0.695416
727	USP2	-0.76453	0.721607
728	USP32P2	-0.353398	0.652222
729	USP9Y	-0.394357	0.513736
730	UTY	-0.339197	0.571886
731	VANGL2	-0.34779	0.495944
732	VGLL2	-0.706606	0.781024
733	VPS8	-0.431353	0.678099
734	WIPF3	-0.59577	0.788767
735	WWOX	-0.373987	0.701056
736	XAF1	-0.304284	0.679984
737	XIST	0.30993	-0.494413
738	XPO4	-0.850753	0.893575
739	XRCC6BP1	-0.745851	0.764585
740	ZBTB7B	0.481909	-0.645329
741	ZC3H6	-0.4209	0.777006
742	ZCWPW2	-0.630633	0.691824
743	ZFHX2	-0.444758	0.522132
744	ZMYM4	-0.506024	0.749796
745	ZNF138	-0.310729	0.655431
746	ZNF22	-0.587579	0.871908
747	ZNF273	-0.667886	0.700747
748	ZNF436	-0.539863	0.621134
749	ZNF618	-0.408433	0.693236
750	ZNF704	-0.730145	0.782763
751	ZNF784	-0.80024	0.821381
752	ZNF843	-0.348264	0.561183
753	ZNF92	-0.392607	0.7088
754	ZNRF1	-0.622586	0.797047
755	ZWINT	-0.470748	0.69426
756	ZXDA	-0.481734	0.732002
