# Supplementary material for: Screening of hub genes for sepsis-induced myopathy by weighted gene co-expression network analysis and protein-protein interaction network construction
Source: BMC Musculoskelet Disord. 2024 Oct 22;25:834. doi: 10.1186/s12891-024-07967-0 (PMC11494751; doi:10.1186/s12891-024-07967-0)
Supplement: Supplementary file 2 — Supplementary Material 2 [file 12891_2024_7967_MOESM2_ESM.xlsx]

## Sheet: Sheet1
collection	gene	ID	Description	setSize	enrichmentScore	NES	pvalue	p.adjust	qvalue	rank	leading_edge	core_enrichment	description_brief	description_full
C2	BYSL	SMID_BREAST_CANCER_BASAL_UP	SMID_BREAST_CANCER_BASAL_UP	422	-0.311315	-1.50574	7.29881e-05	0.00259223	0.00211741	1591	tags=18%, list=10%, signal=17%	SHOX2/MAP2/NUP93/SLC26A2/BOP1/GART/LZTS3/CDYL/UPP1/TNFRSF21/CXCL1/KLF6/ARL4C/TFCP2L1/MOCOS/SIK1/DYNC1I1/CHI3L2/ATP13A3/HMGA1/ELF4/E2F3/TUBB2A/LBR/ST8SIA1/COL2A1/EDN1/DKC1/ZNF124/SMCO4/IL12RB2/CHST11/IMPA2/MRAS/ATAD2/ITGB8/PRELP/UCHL1/CYP26B1/CP/TP53/TMEM45A/ODC1/PTTG1/IGF2BP2/FNDC3B/LRP8/NAP1L1/SERPINH1/NFIL3/QPCT/ARPC4/SSRP1/MCM5/MPZL2/PPP1R14B/GMDS/NPR3/ADM/UBE2S/MICALL1/CCNE1/MFGE8/SPP1/NPTX2/…	Genes up-regulated in basal subtype of breast cancer samles.	We explored whether the five previously reported molecular subtypes in breast cancer show a preference for organ-specific relapse and searched for molecular pathways involved. The intrinsic gene list describing the subtypes was used to classify 344 primary breast tumors of lymph node-negative patients. Fisher exact tests were used to determine the association between a tumor subtype and a particu…
C5	BYSL	GOBP_PROTEIN_LOCALIZATION_TO_NUCLEUS	GOBP_PROTEIN_LOCALIZATION_TO_NUCLEUS	270	-0.330101	-1.53795	0.000448943	0.0204868	0.0186868	2492	tags=26%, list=16%, signal=22%	CREBBP/TXN/GLUL/CCT3/SP100/KPNA1/PTTG1IP/RASSF5/POLA2/TOR1B/RAN/ECT2/MED1/NUP85/RANGRF/RRP7A/HHEX/TAF3/EIF4ENIF1/BAG3/RPF2/SESN2/TMEM147/BCL3/NUP93/IPO7/PIK3R1/STK11/NOL8/SIRT6/IPO4/CCT7/MTOR/SIX2/KPNB1/APOD/E2F3/RRS1/FAM53A/EDN1/SQSTM1/CBLB/DKC1/CCT6A/CCT2/POLR1A/SUN2/KPNA2/CCT5/NUP188/AKIRIN2/NUP88/ZPR1/TP53/MFHAS1/MDM2/CABP1/TRAF3IP2/CDK5/OSBPL8/LIMK2/RANGAP1/TMCO6/PPP1R10/PRKCD/BYSL/EFCAB7/LM…	A process in which a protein transports or maintains the localization of another protein to the nucleus. [GOC:ecd]
C2	BYSL	SOTIRIOU_BREAST_CANCER_GRADE_1_VS_3_UP	SOTIRIOU_BREAST_CANCER_GRADE_1_VS_3_UP	103	-0.423165	-1.7209	0.000612808	0.0114587	0.00935979	2968	tags=38%, list=20%, signal=31%	STIP1/MCM3/EZH2/MRPS17/TUBA1C/SNRPG/SHMT2/KIF18B/TXN/GMPS/TIMM10/RAD51/ECT2/PSMD12/BLM/XPOT/GTPBP4/CENPN/NUP93/JMJD6/PSMA7/RACGAP1/TUBA1B/FBXO5/KPNA2/CCT5/CDK2/TXNRD1/DDX39A/PTTG1/TIMELESS/CKS2/ORMDL2/KIF14/SLC52A2/UBE2S/NME1/BYSL/HMGB3	Up-regulated genes whose expression correlated with histologic grade of invasive breast cancer tumors: comparison of grade 1 vs grade 3.	BACKGROUND: Histologic grade in breast cancer provides clinically important prognostic information. However, 30%-60% of tumors are classified as histologic grade 2. This grade is associated with an intermediate risk of recurrence and is thus not informative for clinical decision making. We examined whether histologic grade was associated with gene expression profiles of breast cancers and whether…
C2	BYSL	TARTE_PLASMA_CELL_VS_PLASMABLAST_DN	TARTE_PLASMA_CELL_VS_PLASMABLAST_DN	257	-0.373788	-1.72631	1.09147e-05	0.000655693	0.000535589	2541	tags=27%, list=17%, signal=23%	PPP4C/TXN/HSPA4/CDC25B/LDHB/PAICS/HPRT1/SCAP/NASP/GGH/AHCY/SLA/RRP1B/EIF2S1/PSMD14/POLD2/CLEC2B/SMC1A/MTHFD2/RAB27A/BCL3/HSD17B10/BOP1/COASY/ATIC/PSMD4/GART/EIF3A/MAPK6/MAPKAPK3/TUBA4A/CCT7/ACOT7/ATP13A3/EXOSC2/PSMC5/PRKCB/CYTIP/SMARCA4/LBR/YWHAH/CCT6A/CCT2/ABCE1/UCHL3/IL2RB/KPNA2/CCT5/KIF2A/PSMB8/ETF1/DDX39A/GNL2/TUBG1/EBNA1BP2/CKS2/NFIL3/MVP/KIF14/UBE2S/CCNE1/NME1/TKT/BYSL/DHCR24/CTPS1/PFKP/FAS…	Genes down-regulated in mature plasma cells compared with plasmablastic B lymphocytes.	Plasma cells (PCs), the end point of B-cell differentiation, are a heterogeneous cell compartment comprising several cell subsets from short-lived highly proliferative plasmablasts to long-lived nondividing fully mature PCs. Whereas the major transcription factors driving the differentiation of B cells to PCs were recently identified, the subtle genetic changes that underlie the transition from p…
C2	BYSL	BASSO_B_LYMPHOCYTE_NETWORK	BASSO_B_LYMPHOCYTE_NETWORK	124	-0.419282	-1.7558	0.000124578	0.00374921	0.00306246	2376	tags=51%, list=16%, signal=43%	POLR2H/HSPE1/PSMB2/SLC7A5/DESI1/SRGN/TGOLN2/SLC46A3/SNRPF/BUD31/SAR1A/MRPS12/AHSA1/PCNA/POLR2F/AHNAK/EIF4G1/HSPA9/PSMB5/RFC4/NISCH/IFITM1/MRPL3/BLMH/EPOR/CSE1L/ASNS/ORC5/SP100/PAICS/HPRT1/FAM98A/SAT1/HHEX/TEP1/PSMD2/EIF2S1/XPOT/SLC39A14/PSMD14/POLD2/PSMD1/CYLD/EMG1/PRKCB/RCC1/SUN2/UCHL1/RUVBL2/LITAF/ZNF593/DDB2/TUBG1/HNRNPAB/EBNA1BP2/MVP/QPCT/SSRP1/PES1/UBE2S/NME1/BYSL/CTPS1	Genes which comprise the top 1% of highly interconnected genes (major hubs) that account for most of gene interactions in the reconstructed regulatory networks from expression profiles in B lymphocytes.	Cellular phenotypes are determined by the differential activity of networks linking coregulated genes. Available methods for the reverse engineering of such networks from genome-wide expression profiles have been successful only in the analysis of lower eukaryotes with simple genomes. Using a new method called ARACNe (algorithm for the reconstruction of accurate cellular networks), we report the …
C2	BYSL	BERENJENO_TRANSFORMED_BY_RHOA_UP	BERENJENO_TRANSFORMED_BY_RHOA_UP	460	-0.36632	-1.77855	7.07609e-09	1.99793e-06	1.63197e-06	2187	tags=28%, list=14%, signal=24%	TXN/HSPA4/NAA15/PVR/CCT3/HAUS3/PPA1/HPRT1/NHP2/POLA2/RAN/SLBP/SAP30/RAD51/ACOT9/ECT2/NUP85/NASP/PA2G4/TALDO1/EIF2B2/RSL1D1/TIMP1/AHCY/NGEF/CXCL6/NSUN2/EIF2S1/TYRO3/DNMT1/TAF1D/CDCA7/PHLDA1/MTHFD2/RPF2/PNO1/EI24/SLK/NUP93/BOP1/IPO7/GART/SPECC1/FBL/NCBP1/MAPK6/PRDX6/C9orf40/BAX/PSMD11/HSPD1/CCT7/ACOT7/PSMB3/NXT1/EIF3B/ARL4C/EMG1/PSMA7/CORO1C/FKBP2/PHC2/KPNB1/IL1RL1/UTP18/CYTIP/DUSP6/RRS1/LBR/RACGAP…	Genes up-regulated in NIH3T3 cells (fibroblasts) transformed by expression of contitutively active (Q63L) form of RHOA [GeneID=387] off plasmid vector.	We have used microarray technology to identify the transcriptional targets of Rho subfamily guanosine 5'-triphosphate (GTP)ases in NIH3T3 cells. This analysis indicated that murine fibroblasts transformed by these proteins show similar transcriptomal profiles. Functional annotation of the regulated genes indicate that Rho subfamily GTPases target a wide spectrum of functions, although loci encodi…
C2	BYSL	SWEET_KRAS_TARGETS_DN	SWEET_KRAS_TARGETS_DN	48	-0.513998	-1.81248	0.000714861	0.0126944	0.0103692	1980	tags=33%, list=13%, signal=29%	TEP1/PHLDA1/UPP1/PARD6B/ARL4C/LBR/PRMT5/ODC1/TNFRSF10D/LRP8/EBNA1BP2/SSRP1/DUSP4/BYSL/ETV5/INHBB	Genes upregulated in control vs KRAS [GeneID=3845] knockdown in a human cell line.	Using advanced gene targeting methods, generating mouse models of cancer that accurately reproduce the genetic alterations present in human tumors is now relatively straightforward. The challenge is to determine to what extent such models faithfully mimic human disease with respect to the underlying molecular mechanisms that accompany tumor progression. Here we describe a method for comparing mou…
C2	BYSL	WANG_RESPONSE_TO_GSK3_INHIBITOR_SB216763_DN	WANG_RESPONSE_TO_GSK3_INHIBITOR_SB216763_DN	277	-0.396497	-1.84503	3.30213e-07	4.61387e-05	3.76874e-05	2956	tags=31%, list=19%, signal=26%	UBALD2/MCM3/SLC6A6/SLC2A3/RFC2/UNG/CD151/KNOP1/SNRPG/GEMIN4/EIF4EBP1/KNSTRN/NIP7/ALDH1B1/ATG101/EGR1/ANKRD28/SEH1L/NHP2/CEP76/DARS2/TDRKH/RAD51/NASP/URB2/RRP7A/TAF4B/PIGW/SLC38A5/BLM/DCUN1D5/MATK/GGT5/SLC39A14/DPH2/MIF/PHLDA1/MTBP/PNO1/GART/GMEB1/TUBA4A/ARL4C/DISP2/RUVBL1/CYTIP/DUSP6/LBR/UTP15/DKC1/CHST11/PUS7/ACSL1/SUN2/CDK2/FKBP4/ATAD2/LACC1/GMFG/MRTO4/TBC1D15/CCPG1/PTTG1/EXOSC5/CDC42EP3/LRP8/H…	Genes down-regulated in RS4;11 cells (MLL, mixed lineage leukemia) in response to SB216763 [PubChem=176158], an inhibitor of GSK3B [GeneID=2932].	Acute leukemias induced by MLL chimeric oncoproteins are among the subset of cancers distinguished by a paradoxical dependence on GSK-3 kinase activity for sustained proliferation. We demonstrate here that GSK-3 maintains the MLL leukemia stem cell transcriptional program by promoting the conditional association of CREB and its coactivators TORC and CBP with homedomain protein MEIS1, a critical c…
C2	BYSL	SARTIPY_NORMAL_AT_INSULIN_RESISTANCE_UP	SARTIPY_NORMAL_AT_INSULIN_RESISTANCE_UP	24	-0.613137	-1.84618	0.00151845	0.0219302	0.0179132	3493	tags=62%, list=23%, signal=48%	IER2/PTGES/HMGCR/NOP58/AK4/SYNJ2/PHLDA1/TUBB2A/DUSP6/MAK16/SLC25A28/SRXN1/PPAN/BYSL/HMOX1	Genes up-regulated in 3T3-L1 cells (adipocyte) by insulin [GeneID=3630] which continued to respond normally to insulin in the insulin resistant cells.	We have employed microarray technology using RNA from normal 3T3-L1 adipocytes and from 3T3-L1 adipocytes made insulin-resistant by treatment with tumor necrosis factor-alpha to identify a new class of insulin-responsive genes. These genes continued to respond normally to insulin even though the adipocytes themselves were metabolically insulin-resistant, i.e. they displayed a significantly decrea…
C2	BYSL	MUELLER_PLURINET	MUELLER_PLURINET	247	-0.403533	-1.85175	2.74145e-07	3.9833e-05	3.25368e-05	2355	tags=30%, list=16%, signal=26%	PELP1/SSB/STIP1/MCM3/RFC2/UNG/MBD2/NOP58/BAG6/APEX1/ELAC2/WDR77/POP7/GMPS/EXOSC3/HPRT1/SYNCRIP/RAD51/PA2G4/BLM/MATK/STRBP/POLD2/POLG2/WRAP73/ATIC/PSME3/FBL/NFKBIB/SNRPB/NCL/PSMD11/HSPD1/GNL3/CDK7/KPNB1/RUVBL1/HMGA1/GEMIN6/POP5/DAZAP1/DAXX/DIAPH1/HDAC2/AATF/CEBPZ/KPNA2/RPP40/SMARCC1/ANXA2/STX3/TP53/NME1-NME2/POLR1C/TGIF1/PRMT5/ZNF593/PMAIP1/POLD1/HNRNPAB/PFN1/CKS2/MCM5/LSM7/ARL4A/CCNE1/NME1/POP1/P…	Genes constituting the PluriNet protein-protein network shared by the pluripotent cells (embryonic stem cells, embryonical carcinomas and induced pluripotent cells).	Stem cells are defined as self-renewing cell populations that can differentiate into multiple distinct cell types. However, hundreds of different human cell lines from embryonic, fetal and adult sources have been called stem cells, even though they range from pluripotent cells-typified by embryonic stem cells, which are capable of virtually unlimited proliferation and differentiation-to adult ste…
C2	BYSL	VECCHI_GASTRIC_CANCER_EARLY_UP	VECCHI_GASTRIC_CANCER_EARLY_UP	318	-0.405223	-1.90835	6.66503e-09	1.98092e-06	1.61807e-06	3259	tags=36%, list=21%, signal=29%	NAA25/CTSB/CSE1L/PRPF4/WRNIP1/INTS2/TIMM13/MIPEP/TFAP2A/NCAPG/MSRB1/MRPS16/SHANK3/SEMA4B/EZH2/MCF2L/MRPS17/MZT1/PFDN2/WDR77/KDM1B/ATG16L1/KIF18B/STRIP2/POLD3/CCT3/CDC25B/POP7/COMMD5/IL15RA/ENO1/SCYL1/HSPB1/ECT2/PRELID1/IFI6/NASP/NPM1P22/GGH/ANKRD10/LINC01004/KIF9/LAMA5/CDCA7/GTPBP4/CENPN/BMS1/CLN8/IFITM2/RAD18/NUP93/PABPC1L/SNRPB/ITPA/UPP1/TUBA4A/CXCL1/KLHL21/EIF3B/GSS/PSMA7/SAC3D1/HMGA1/FBXO32/X…	Up-regulated genes distinguishing between early gastric cancer (EGC) and normal tissue samples.	Gastric carcinoma is one of the major causes of cancer mortality worldwide. Early detection results in excellent prognosis for patients with early cancer (EGC), whereas the prognosis of advanced cancer (AGC) patients remains poor. It is not clear whether EGC and AGC are molecularly distinct, and whether they represent progressive stages of the same tumor or different entities ab initio. Gene expr…
C2	BYSL	YAO_TEMPORAL_RESPONSE_TO_PROGESTERONE_CLUSTER_11	YAO_TEMPORAL_RESPONSE_TO_PROGESTERONE_CLUSTER_11	84	-0.495329	-1.94477	3.4364e-05	0.0015401	0.001258	2405	tags=54%, list=16%, signal=45%	DDX51/TMEM9B/CSE1L/TSR1/STIP1/PEX11A/NOP58/LRP2/XPNPEP1/DUS1L/SEC23B/PA2G4/TALDO1/CLCN5/UBQLN1/BMS1/PNO1/BOP1/IPO7/PSME3/NCBP1/TNFRSF21/ACOT7/NPL/GNL3/PELO/FARSB/MANF/LTV1/TUBB2A/CRELD2/RRS1/MAK16/DNAJB11/ABCE1/KPNA2/MRTO4/LRRC59/METTL1/NIFK/DDX21/PUS1/PPAN/BYSL/AREG	Genes co-regulated in uterus during a time course response to progesterone [PubChem=5994]: SOM cluster 11.	Human infertility and recurrent pregnancy loss caused by implantation defects are poorly understood. Hoxa-10-deficient female mice have severe infertility and recurrent pregnancy loss due to defective uterine implantation. Gene expression profiling experiments reveal that Hoxa-10 is an important regulator of two critical events in implantation: stromal cell proliferation and local immunosuppressi…
C5	BYSL	GOCC_PRERIBOSOME_SMALL_SUBUNIT_PRECURSOR	GOCC_PRERIBOSOME_SMALL_SUBUNIT_PRECURSOR	14	-0.741454	-1.94593	0.00113484	0.038979	0.0355544	1907	tags=57%, list=13%, signal=50%	RRP1B/UTP20/LTV1/NOP14/RIOK1/NOB1/NOC4L/BYSL	A preribosomal complex consisting of 20S pre-rRNA, ribosomal proteins including late-associating small subunit proteins, and associated proteins; a precursor of the eukaryotic cytoplasmic small ribosomal subunit. [PMID:10567516]
C5	BYSL	GOMF_SNORNA_BINDING	GOMF_SNORNA_BINDING	28	-0.650914	-2.03164	0.000250478	0.0141196	0.0128791	3509	tags=68%, list=23%, signal=52%	XRCC5/PRKDC/IMP4/WDR3/TSR1/NOP58/NOP10/NHP2/SDE2/BMS1/NOP14/DKC1/UTP6/HEATR1/DHX37/DDX21/RRP9/TBL3/BYSL	Binding to a small nucleolar RNA. [GOC:mah]
C2	BYSL	CHEOK_RESPONSE_TO_MERCAPTOPURINE_UP	CHEOK_RESPONSE_TO_MERCAPTOPURINE_UP	12	-0.833576	-2.03675	2.66351e-05	0.00127465	0.00104117	1636	tags=58%, list=11%, signal=52%	POLG2/SLC26A2/GABPB1/TP53/CKS2/EIF4A1/BYSL	Genes specifically up-regulated in pediadric acute lymphoblastic leukemia (ALL) patients by mercaptopurine [PubChem=667490].	To elucidate the genomics of cellular responses to cancer treatment, we analyzed the expression of over 9,600 human genes in acute lymphoblastic leukemia cells before and after in vivo treatment with methotrexate and mercaptopurine given alone or in combination. Based on changes in gene expression, we identified 124 genes that accurately discriminated among the four treatments. Discriminating gen…
C2	BYSL	SCHLOSSER_MYC_TARGETS_AND_SERUM_RESPONSE_DN	SCHLOSSER_MYC_TARGETS_AND_SERUM_RESPONSE_DN	46	-0.608641	-2.14146	1.13403e-05	0.000668589	0.000546122	2272	tags=46%, list=15%, signal=39%	PAICS/SYNCRIP/RAN/PA2G4/RSL1D1/FBL/NCL/UTP18/PMM2/IRAK1/RRS1/NOP14/DKC1/UCHL3/CEBPZ/RPP40/ODC1/DDX21/EBNA1BP2/BYSL/MYC	Cluster 6: genes down-regulated in B493-6 cells (B lymphocytes) by MYC [GeneID=4609] in combination with serum but not affected by serum alone; they are also up-regulated by MYC alone.	Proliferation of higher eukaryotic cells is triggered by the proto-oncogene c-myc (myc), which is induced downstream of a large number of growth factor receptors. Myc, a basic helix-loop-helix leucine zipper transcription factor, transmits growth signals by up- and downregulation of target genes. The importance of Myc in growth control is well established. However, the number of growth control ge…
C2	BYSL	SUNG_METASTASIS_STROMA_DN	SUNG_METASTASIS_STROMA_DN	44	-0.656588	-2.29147	6.70732e-07	8.05877e-05	6.58264e-05	486	tags=23%, list=3%, signal=22%	DHRS7/MCM5/CDCA5/BYSL/MMP3/MT1X/MT1F/MT1G/MT1E/MT1H	Genes down-regulated in metastatic vs non-metastatic stromal cells originated from either bone or prostate tissues.	Human bone stromal cells, after three-dimensional coculture with human prostate cancer (PCa) cells in vitro, underwent permanent cytogenetic and gene expression changes with reactive oxygen species serving as mediators. The evolved stromal cells are highly inductive of human PCa growth in mice, and expressed increased levels of extracellular matrix (versican and tenascin) and chemokine (BDFN, CCL…
C2	BYSL	REACTOME_RRNA_PROCESSING	REACTOME_RRNA_PROCESSING	184	-0.515175	-2.29292	1e-10	6.27444e-08	5.12515e-08	3163	tags=40%, list=21%, signal=32%	DDX52/IMP4/RPL36AL/FCF1/RPS8/WDR3/PELP1/TSR1/RPP38/ISG20L2/RPS17/TEX10/NOP58/RPL12/ELAC2/RPL36/MPHOSPH10/EXOSC1/NIP7/NOP10/CSNK1D/RPL22L1/RPL17/RBM28/EXOSC3/ERI1/NHP2/RRP7A/PWP2/BMS1/PNO1/HSD17B10/UTP3/WDR36/BOP1/FBL/NCL/UTP20/GNL3/EMG1/WDR46/XRN2/UTP18/PDCD11/EXOSC2/LTV1/EXOSC10/UTP14A/UTP15/NOP14/DKC1/RPL10L/RIOK1/UTP6/RPP40/NAT10/NOB1/RPL3/DCAF13/NOP2/HEATR1/WDR75/DHX37/RPS27L/EXOSC5/DDX21/WDR…	rRNA processing
C5	BYSL	GOBP_MATURATION_OF_SSU_RRNA	GOBP_MATURATION_OF_SSU_RRNA	49	-0.670885	-2.34883	2.82682e-08	9.34117e-06	8.52047e-06	3163	tags=57%, list=21%, signal=45%	DDX52/IMP4/SRFBP1/RPS8/WDR3/TSR1/KRI1/MPHOSPH10/RSL1D1/PWP2/BMS1/UTP3/NOL10/UTP20/WDR46/RRS1/NOP14/RIOK1/UTP6/RPP40/NAT10/NOB1/DCAF13/HEATR1/DHX37/WDR43/TBL3/BYSL	Any process involved in the maturation of a precursor Small SubUnit (SSU) ribosomal RNA (rRNA) molecule into a mature SSU-rRNA molecule. [GOC:curators]
C2	BYSL	WELCSH_BRCA1_TARGETS_DN	WELCSH_BRCA1_TARGETS_DN	128	-0.560873	-2.36626	1e-10	6.27444e-08	5.12515e-08	3373	tags=57%, list=22%, signal=45%	DDX11/SLC1A3/CDC123/PIEZO1/SRM/KDM5C/HSP90B1/SF3A3/TRAP1/XRCC5/PRRC2A/SRPK1/PPAT/UBAP2L/MTHFD1/CDK4/ALG3/HCFC1/GTF3C2/CKAP4/SAFB/APEX1/BRD2/DDX10/SNRNP70/RAE1/CDC25B/DDT/RABEPK/CHD4/SCAP/NOS2/EDC4/NSDHL/EIF2B2/RRP1B/CLTA/PWP2/DNTTIP2/BMS1/AP3D1/SEC24C/BOP1/ATIC/PSMD1/FARSA/EIF3B/EMG1/MANF/PDCD11/USP5/SMARCA4/RCC1/NMT1/NUP188/FKBP4/TAF1C/HK1/POLD1/SSRP1/POLRMT/MOGS/CCNE1/NME3/MGST1/BYSL/DHCR24/EZR…	Down-regulated by induction of exogenous BRCA1 in EcR-293 cells	Loss of function of BRCA1 caused by inherited mutation and tissue-specific somatic mutation leads to breast and ovarian cancer. Nearly all BRCA1 germ-line mutations involve truncation or loss of the C-terminal BRCT transcriptional activation domain, suggesting that transcriptional regulation is a critical function of the wild-type gene. The purpose of this project was to determine whether there i…
C2	BYSL	MANALO_HYPOXIA_DN	MANALO_HYPOXIA_DN	246	-0.52545	-2.41224	1e-10	6.27444e-08	5.12515e-08	3340	tags=42%, list=22%, signal=34%	SNAPC5/HMBS/PPAT/COA7/MAZ/CEP83/CSE1L/POLR3G/CLPB/BCS1L/SEC23IP/MTHFD1/TOR3A/TELO2/SCLY/TSR1/MCM3/RFC2/PSMG1/WDR77/NEK4/ILF3/MTERF3/POP7/SEH1L/LETM1/RBM28/POLA2/POMT2/RAD51/NUP85/NASP/URB2/PA2G4/RRP1B/RRP15/SLC25A15/DDX23/EIF2S1/MCFD2/PWP2/GTPBP4/POLD2/CENPN/DHX35/PNO1/GLRX2/BOP1/ATIC/PSME3/GART/IDH3A/PSMD11/UTP20/PDCD2/TUBB4B/IPO4/RSAD1/EMG1/UBIAD1/ATP13A3/RUVBL1/HMGA1/EXOSC2/GEMIN6/RRS1/METTL2B…	Genes down-regulated in response to both hypoxia and overexpression of an active form of HIF1A [GeneID=3091].	Hypoxia-inducible factor 1 (HIF-1) activates transcription of genes encoding angiogenic growth factors, which are secreted by hypoxic cells and stimulate endothelial cells, leading to angiogenesis. To determine whether HIF-1 also mediates cell-autonomous responses to hypoxia, we have compared gene expression profiles in arterial endothelial cells cultured under nonhypoxic versus hypoxic condition…
C5	BYSL	GOBP_MATURATION_OF_SSU_RRNA_FROM_TRICISTRONIC_RRNA_TRANSCRIPT_SSU_RRNA_5_8S_RRNA_LSU_RRNA	GOBP_MATURATION_OF_SSU_RRNA_FROM_TRICISTRONIC_RRNA_TRANSCRIPT_SSU_RRNA_5_8S_RRNA_LSU_RRNA	32	-0.74782	-2.41348	6.61694e-08	1.92152e-05	1.7527e-05	3069	tags=62%, list=20%, signal=50%	RPS8/TSR1/KRI1/RSL1D1/PWP2/BMS1/UTP3/NOL10/UTP20/WDR46/RRS1/NOP14/UTP6/RPP40/DCAF13/HEATR1/DHX37/WDR43/TBL3/BYSL	Any process involved in the maturation of a precursor Small SubUnit (SSU) ribosomal RNA (rRNA) molecule into a mature SSU-rRNA molecule from the pre-rRNA molecule originally produced as a tricistronic rRNA transcript that contains the Small Subunit (SSU) rRNA, 5.8S rRNA, and the Large Subunit (LSU) in that order from 5' to 3' along the primary transcript. [GOC:curators]
C5	BYSL	GOBP_RIBOSOMAL_SMALL_SUBUNIT_BIOGENESIS	GOBP_RIBOSOMAL_SMALL_SUBUNIT_BIOGENESIS	96	-0.608366	-2.43678	1e-10	5.98938e-08	5.46316e-08	3163	tags=50%, list=21%, signal=40%	DDX52/IMP4/FCF1/SRFBP1/RPS8/WDR3/TSR1/SURF6/KRI1/RPS17/NOP58/MPHOSPH10/RRP7A/RSL1D1/C1orf131/NOM1/PWP2/DNTTIP2/BMS1/PNO1/UTP3/NOL10/WDR36/FBL/UTP20/EMG1/WDR46/UTP18/LTV1/EXOSC10/RRS1/UTP15/NOP14/RIOK1/AATF/UTP6/RPP40/NAT10/NOB1/DCAF13/HEATR1/WDR75/DHX37/RPS27L/WDR43/RRP9/TBL3/BYSL	A cellular process that results in the biosynthesis of constituent macromolecules, assembly, and arrangement of constituent parts of a small ribosomal subunit; includes transport to the sites of protein synthesis. [GOC:jl]
C5	BYSL	GOBP_RIBONUCLEOPROTEIN_COMPLEX_BIOGENESIS	GOBP_RIBONUCLEOPROTEIN_COMPLEX_BIOGENESIS	409	-0.510212	-2.48353	1e-10	5.98938e-08	5.46316e-08	3823	tags=43%, list=25%, signal=33%	CHD7/RRN3/SNRPD2/DDX54/NOL11/NOL9/SF3A3/RPL7L1/BRIX1/EIF3G/WDR12/EIF2A/DDX27/XRCC5/MPV17L2/TFB1M/PRPF18/SNRPB2/PRKDC/CUL4A/AGO3/PRPF3/SRPK1/EIF2S2/DDX51/CLP1/DDX52/IMP4/NSUN5P1/FCF1/SNRPE/SRFBP1/RPS8/WDR3/PELP1/TSR1/SURF6/RPP38/KRI1/ISG20L2/RPS17/EIF3M/MRPS2/EIF3I/YTHDF2/POP4/NOP58/ESF1/DDX31/REXO4/CRNKL1/NSUN3/SNRPG/SF3B5/SDAD1/DDX20/WDR77/PRPF8/GEMIN4/SF3A1/DDX10/MPHOSPH10/EXOSC1/NIP7/NOP10/TXN…	A cellular process that results in the biosynthesis of constituent macromolecules, assembly, and arrangement of constituent parts of a complex containing RNA and proteins. Includes the biosynthesis of the constituent RNA and protein molecules, and those macromolecular modifications that are involved in synthesis or assembly of the ribonucleoprotein complex. [GOC:isa_complete, GOC:mah]
C5	BYSL	GOBP_RRNA_PROCESSING	GOBP_RRNA_PROCESSING	197	-0.570203	-2.54564	1e-10	5.98938e-08	5.46316e-08	3163	tags=51%, list=21%, signal=41%	CHD7/DDX54/NOL11/NOL9/RPL7L1/BRIX1/WDR12/DDX27/TFB1M/PRKDC/DDX51/DDX52/IMP4/NSUN5P1/FCF1/SRFBP1/RPS8/WDR3/PELP1/TSR1/RPP38/KRI1/RPS17/YTHDF2/POP4/NOP58/ESF1/REXO4/NSUN3/GEMIN4/DDX10/MPHOSPH10/EXOSC1/NOP10/POP7/EXOSC3/ERI1/NHP2/USP36/SDE2/PA2G4/RRP7A/RSL1D1/RRP1B/RRP15/PWP2/GTPBP4/RPF2/BMS1/UTP3/NOL10/WDR36/BOP1/FBL/NOL8/UTP20/EMG1/WDR46/XRN2/UTP18/PDCD11/EXOSC2/EXOSC10/RRS1/POP5/UTP14A/ZNHIT6/UTP…	Any process involved in the conversion of a primary ribosomal RNA (rRNA) transcript into one or more mature rRNA molecules. [GOC:curators]
C5	BYSL	GOBP_RRNA_METABOLIC_PROCESS	GOBP_RRNA_METABOLIC_PROCESS	228	-0.561933	-2.56036	1e-10	5.98938e-08	5.46316e-08	3171	tags=43%, list=21%, signal=35%	POLR1B/DDX52/IMP4/NSUN5P1/FCF1/MAPT/SRFBP1/RPS8/WDR3/PELP1/TSR1/RPP38/KRI1/RPS17/YTHDF2/POP4/NOP58/ESF1/GTF3C2/REXO4/NSUN3/GEMIN4/DDX10/MPHOSPH10/EXOSC1/NOP10/POP7/EXOSC3/ERI1/NHP2/USP36/SDE2/PA2G4/RRP7A/RSL1D1/RRP1B/RRP15/PWP2/GTPBP4/RPF2/BMS1/UTP3/NOL10/WDR36/BOP1/FBL/NCL/NOL8/XRN1/UTP20/MTOR/EMG1/PELO/WDR46/XRN2/UTP18/PDCD11/EXOSC2/EXOSC10/RRS1/SMARCA4/POP5/UTP14A/ZNHIT6/UTP15/NOP14/DKC1/MAK16…	The chemical reactions and pathways involving rRNA, ribosomal RNA, a structural constituent of ribosomes. [ISBN:0198506732]
C5	BYSL	GOCC_PRERIBOSOME	GOCC_PRERIBOSOME	97	-0.644914	-2.59287	1e-10	5.98938e-08	5.46316e-08	3146	tags=57%, list=21%, signal=45%	IMP4/FCF1/SRFBP1/RPS8/WDR3/TSR1/KRI1/RPS17/NOP58/MPHOSPH10/NIP7/RRP7A/RRP1B/RRP15/C1orf131/PWP2/DNTTIP2/BMS1/PNO1/UTP3/NOL10/WDR36/BOP1/FBL/UTP20/EMG1/WDR46/UTP18/PDCD11/LTV1/EXOSC10/RRS1/UTP14A/UTP15/NOP14/MAK16/RIOK1/AATF/UTP6/NAT10/NOB1/DCAF13/WDR74/MRTO4/HEATR1/WDR75/DHX37/WDR43/RRP9/EBNA1BP2/TBL3/PES1/NOC4L/PPAN/BYSL	Any complex of pre-rRNAs, ribosomal proteins, and associated proteins formed during ribosome biogenesis. [PMID:10567516]
C5	BYSL	GOBP_RIBOSOME_BIOGENESIS	GOBP_RIBOSOME_BIOGENESIS	281	-0.555196	-2.599	1e-10	5.98938e-08	5.46316e-08	3823	tags=49%, list=25%, signal=37%	CHD7/RRN3/DDX54/NOL11/NOL9/RPL7L1/BRIX1/WDR12/EIF2A/DDX27/XRCC5/MPV17L2/TFB1M/PRKDC/CUL4A/DDX51/DDX52/IMP4/NSUN5P1/FCF1/SRFBP1/RPS8/WDR3/PELP1/TSR1/SURF6/RPP38/KRI1/ISG20L2/RPS17/MRPS2/YTHDF2/POP4/NOP58/ESF1/DDX31/REXO4/NSUN3/SDAD1/GEMIN4/DDX10/MPHOSPH10/EXOSC1/NIP7/NOP10/GLUL/DHX29/MTERF3/POP7/TMA16/EXOSC3/ERI1/NHP2/USP36/SDE2/RAN/GTPBP10/URB2/PA2G4/RRP7A/RSL1D1/RRP1B/RRP15/C1orf131/NOM1/PWP2/GT…	A cellular process that results in the biosynthesis of constituent macromolecules, assembly, and arrangement of constituent parts of ribosome subunits; includes transport to the sites of protein synthesis. [GOC:ma, PMID:26404467, Wikipedia:Ribosome_biogenesis]
C2	CHAC1	IVANOVA_HEMATOPOIESIS_LATE_PROGENITOR	IVANOVA_HEMATOPOIESIS_LATE_PROGENITOR	410	-0.280285	-1.34861	0.00364057	0.0382125	0.031213	3559	tags=30%, list=23%, signal=24%	NIN/ATF6/UBE2Q1/ARRDC1/TADA2B/TXNDC12/PTGR1/VMA21/PUS7L/FUT4/EAF1/PPIL1/HMBS/C5orf63/CTSB/RPE/EHD2/CLP1/HCFC2/LZIC/UBAP1/LYST/TMEM43/HECTD3/WDR7/GPN2/BAG2/GTSF1/PACSIN2/GALNT10/SSH1/PITRM1/HADHB/BLVRB/CDC25B/ALG8/ANKRD28/BMP2K/ATP6V0E1/ASCC2/SEH1L/GMPS/RAB3C/KPNA1/COMMD5/GGNBP2/ERI1/ENO1/RNASEH2B/SLC31A2/SAT1/TMEM167A/SLBP/SAP30/ACOT9/PSMC6/HSPBAP1/NSDHL/SVIP/TM9SF1/SLC38A5/CPNE8/EIF2S1/XRRA1/MTF…	Genes in the expression cluster 'Late Progenitors Shared': up-regulated in hematopoietic late progenitor cells from adult bone marrow and fetal liver.	Mechanisms regulating self-renewal and cell fate decisions in mammalian stem cells are poorly understood. We determined global gene expression profiles for mouse and human hematopoietic stem cells and other stages of the hematopoietic hierarchy. Murine and human hematopoietic stem cells share a number of expressed gene products, which define key conserved regulatory pathways in this developmental…
C2	CHAC1	FORTSCHEGGER_PHF8_TARGETS_UP	FORTSCHEGGER_PHF8_TARGETS_UP	224	-0.315748	-1.43868	0.00300804	0.0341092	0.0278614	1655	tags=19%, list=11%, signal=17%	MTHFD2/SESN2/NLN/MAP2/NDC1/TRMT10A/MLXIPL/CCDC6/OSCP1/PTGES2/VAMP1/TBC1D31/KPNB1/FAM120C/EIF2AK4/CERK/ADAMTS1/EFNA1/DCAF17/RASD1/GABPB1/TFPI/PTPRJ/KLHL15/CMTM7/GPR180/HEY1/NCOA7/DCAF4/NQO2/LRP8/HLX/KDM7A/AKR1C1/FAM86B1/ZNF280C/SCD/SLC16A6/NQO1/HMGB3P1/HMOX1/CHAC1	Genes up-regulated in HeLa cells (cervical carcinoma) upon knockdown of PHF8 [GeneID=23133] by RNAi.	Mutations in PHF8 are associated with X-linked mental retardation and cleft lip/cleft palate. PHF8 contains a plant homeodomain (PHD) in its N terminus and is a member of a family of JmjC domain-containing proteins. While PHDs can act as methyl lysine recognition motifs, JmjC domains can catalyze lysine demethylation. Here, we show that PHF8 is a histone demethylase that removes repressive histon…
C5	CHAC1	GOBP_APOPTOTIC_SIGNALING_PATHWAY	GOBP_APOPTOTIC_SIGNALING_PATHWAY	478	-0.296676	-1.47306	0.000405765	0.018876	0.0172175	2250	tags=18%, list=15%, signal=16%	STYXL1/PTTG1IP/BNIP3L/ENO1/RELA/SFN/HSPB1/PRELID1/IFI6/BNIP3/SLC25A6/PDIA3/SH3RF1/LTBR/EYA4/MAPK7/BAG3/SERINC3/MIF/UBQLN1/ARMC10/BCL3/HTT/BBC3/BCL2L1/PSME3/PIK3R1/STK11/BAX/SNAI1/CYLD/TP63/SRPX/MKNK2/TFPT/RRM2B/RFFL/RIPK1/BLOC1S2/BRCA2/DAXX/PIAS4/COL2A1/NACC2/RRP8/TRADD/AATF/CFLAR/TMEM161A/ATAD5/ELL3/SFRP2/CASP3/HIP1R/PELI3/TP53/PPIA/HYOU1/FHIT/MDM2/WFS1/CIB1/TNFRSF10B/RPS27L/SSTR3/SLC25A5/DAPK3/…	The series of molecular signals which triggers the apoptotic death of a cell. The pathway starts with reception of a signal, and ends when the execution phase of apoptosis is triggered. [GOC:mtg_apoptosis]
C2	CHAC1	SMID_BREAST_CANCER_BASAL_UP	SMID_BREAST_CANCER_BASAL_UP	422	-0.311315	-1.50574	7.29881e-05	0.00259223	0.00211741	1591	tags=18%, list=10%, signal=17%	SHOX2/MAP2/NUP93/SLC26A2/BOP1/GART/LZTS3/CDYL/UPP1/TNFRSF21/CXCL1/KLF6/ARL4C/TFCP2L1/MOCOS/SIK1/DYNC1I1/CHI3L2/ATP13A3/HMGA1/ELF4/E2F3/TUBB2A/LBR/ST8SIA1/COL2A1/EDN1/DKC1/ZNF124/SMCO4/IL12RB2/CHST11/IMPA2/MRAS/ATAD2/ITGB8/PRELP/UCHL1/CYP26B1/CP/TP53/TMEM45A/ODC1/PTTG1/IGF2BP2/FNDC3B/LRP8/NAP1L1/SERPINH1/NFIL3/QPCT/ARPC4/SSRP1/MCM5/MPZL2/PPP1R14B/GMDS/NPR3/ADM/UBE2S/MICALL1/CCNE1/MFGE8/SPP1/NPTX2/…	Genes up-regulated in basal subtype of breast cancer samles.	We explored whether the five previously reported molecular subtypes in breast cancer show a preference for organ-specific relapse and searched for molecular pathways involved. The intrinsic gene list describing the subtypes was used to classify 344 primary breast tumors of lymph node-negative patients. Fisher exact tests were used to determine the association between a tumor subtype and a particu…
C5	CHAC1	GOBP_INTRINSIC_APOPTOTIC_SIGNALING_PATHWAY	GOBP_INTRINSIC_APOPTOTIC_SIGNALING_PATHWAY	256	-0.337344	-1.56503	0.000472674	0.0212659	0.0193975	2250	tags=22%, list=15%, signal=19%	PTPN1/SOD1/PIK3CB/HTRA2/TRIM32/BCAP31/GRINA/STYXL1/PTTG1IP/ENO1/SFN/HSPB1/IFI6/BNIP3/MAPK7/SERINC3/MIF/UBQLN1/ARMC10/BCL3/BBC3/BCL2L1/PIK3R1/STK11/BAX/SNAI1/CYLD/TP63/RRM2B/BRCA2/DAXX/PIAS4/NACC2/RRP8/TMEM161A/ATAD5/ELL3/SFRP2/CASP3/TP53/PPIA/HYOU1/FHIT/MDM2/WFS1/TNFRSF10B/RPS27L/PMAIP1/TNFRSF1A/PRKCD/MIR21/AEN/MYC/CDKN1A/CHAC1/S100A8/S100A9	The series of molecular signals in which an intracellular signal is conveyed to trigger the apoptotic death of a cell. The pathway starts with reception of an intracellular signal (e.g. DNA damage, endoplasmic reticulum stress, oxidative stress etc.), and ends when the execution phase of apoptosis is triggered. The intrinsic apoptotic signaling pathway is crucially regulated by permeabilization o…
C2	CHAC1	HELLER_HDAC_TARGETS_DN	HELLER_HDAC_TARGETS_DN	232	-0.357713	-1.62998	0.000200455	0.00521645	0.00426095	1973	tags=24%, list=13%, signal=21%	NFIC/PDIA3/LARP1/EMC1/SLA/RRP15/ZMYND8/BAG3/CLEC2B/PNO1/BCL2L1/ATIC/AVEN/ZMIZ1/HSPD1/KLHL21/SIK1/CYTIP/CRELD2/IRAK1/DUSP6/DFFB/RRS1/NOP14/ELOVL6/ABCE1/CFLAR/FKBP4/MRTO4/DNAJC2/SDC1/CCPG1/KCNN3/CDK5R1/TNFRSF10D/TTC39A/PMAIP1/EHD3/SLC47A1/LRP8/HNRNPAB/SERPINH1/QPCT/PUS1/PPRC1/SLC3A2/MAFF/CTPS1/SLC16A6/PFKP/SLC38A1/IL6R/MYC/HMOX1/GADD45A/CHAC1	Genes down-regulated in at least one of three multiple myeloma (MM) cell lines by TSA [PubChem=5562].	To identify epigenetically silenced cancer-related genes and to determine molecular effects of 5-aza-2'-deoxycytidine (Aza-dC) and/or trichostatin A (TSA) in multiple myeloma (MM), we analyzed global changes in gene expression profiles of three MM cell lines by microarray analysis. We identified up-regulation of several genes whose epigenetic silencing in MM is well known. However, much more impo…
C2	CHAC1	PODAR_RESPONSE_TO_ADAPHOSTIN_UP	PODAR_RESPONSE_TO_ADAPHOSTIN_UP	125	-0.402144	-1.68037	0.000677681	0.012305	0.0100511	2576	tags=30%, list=17%, signal=25%	SEC24D/IGFBP3/FTH1P5/DGKG/BACH1/ADAM17/SAT1/HSPB1/CD55/ARID5B/CLEC2B/FTH1/HSPA13/BBC3/GABARAPL1/ZBTB43/KLHL21/KLF6/TNFSF9/CYTIP/TUBB2A/SQSTM1/STX3/CCPG1/PIR/TMEM140/PMAIP1/NAP1L1/MAFG/AKR1C1/SLC3A2/MAFF/HMOX1/GADD45A/AKR1C3/GLRX/CHAC1	Up-regulated genes in MM1.S cells (multiple myeloma) treated with adaphostin [PubChem=387042], a tyrosine kinase inhibitor with anticancer properties.	Here we show the antimyeloma cytotoxicity of adaphostin and carried out expression profiling of adaphostin-treated multiple myeloma (MM) cells to identify its molecular targets. Surprisingly, c-Jun was the most up-regulated gene even at the earliest point of analysis (2 h). We also observed adaphostin-induced c-Abl cleavage in immunoblot analysis. Proteasome inhibitor bortezomib, but not melphala…
C2	CHAC1	CADWELL_ATG16L1_TARGETS_UP	CADWELL_ATG16L1_TARGETS_UP	70	-0.452623	-1.72676	0.00104482	0.0165734	0.0135376	583	tags=21%, list=4%, signal=21%	HSPA12A/PC/CIDEC/PLEKHM1/HP/RBP4/ADIPOQ/CHST1/ETNPPL/NPR3/DGAT2/SCD/XIST/CHAC1/SAA1	Genes up-regulated in Paneth cell (part of intestiinal epithelium) of mice with hypomorphic (reduced function) form of ATG16L1 [GeneID=55054].	Susceptibility to Crohn's disease, a complex inflammatory disease involving the small intestine, is controlled by over 30 loci. One Crohn's disease risk allele is in ATG16L1, a gene homologous to the essential yeast autophagy gene ATG16 (ref. 2). It is not known how ATG16L1 or autophagy contributes to intestinal biology or Crohn's disease pathogenesis. To address these questions, we generated and…
C2	CHAC1	KRIGE_AMINO_ACID_DEPRIVATION	KRIGE_AMINO_ACID_DEPRIVATION	22	-0.598131	-1.75841	0.00289081	0.0340092	0.0277797	20	tags=18%, list=0%, signal=18%	SESN2/GADD45A/CDKN1A/CHAC1	The 'amino acid deprivation response' (AADR): genes up-regulated in HL-60 cells (acute promyelocytic leukemia, APL) after amino acid deprivation or treatment with the aminopeptidase inhibitor tosedostat (CHR-2797) [PubChem=15547703].	CHR-2797 is a novel metalloenzyme inhibitor that is converted into a pharmacologically active acid product (CHR-79888) inside cells. CHR-79888 is a potent inhibitor of a number of intracellular aminopeptidases, including leucine aminopeptidase. CHR-2797 exerts antiproliferative effects against a range of tumor cell lines in vitro and in vivo and shows selectivity for transformed over nontransform…
C2	CHAC1	SMID_BREAST_CANCER_RELAPSE_IN_PLEURA_DN	SMID_BREAST_CANCER_RELAPSE_IN_PLEURA_DN	19	-0.651624	-1.84151	0.00222719	0.028584	0.0233482	706	tags=26%, list=5%, signal=25%	S100P/CP/CHAC1/S100A9/SLPI	Genes down-regulated in pleura relapse of breast cancer.	We explored whether the five previously reported molecular subtypes in breast cancer show a preference for organ-specific relapse and searched for molecular pathways involved. The intrinsic gene list describing the subtypes was used to classify 344 primary breast tumors of lymph node-negative patients. Fisher exact tests were used to determine the association between a tumor subtype and a particu…
C2	CHAC1	SABATES_COLORECTAL_ADENOMA_UP	SABATES_COLORECTAL_ADENOMA_UP	73	-0.499732	-1.91944	7.78359e-05	0.00269656	0.00220263	706	tags=25%, list=5%, signal=24%	S100P/SLC22A3/CRNDE/FOXQ1/LRP8/IGFBP2/CXCL2/NAP1L1/QPCT/HES6/DGAT2/DUSP4/NQO1/MMP3/CHAC1/S100A8/SERPINA3/CHI3L1	Genes up-regulated in colorectal adenoma compared to normal mucosa samples.	Colorectal cancers are believed to arise predominantly from adenomas. Although these precancerous lesions have been subjected to extensive clinical, pathologic, and molecular analyses, little is currently known about the global gene expression changes accompanying their formation. To characterize the molecular processes underlying the transformation of normal colonic epithelium, we compared the t…
C2	EBNA1BP2	MOREAUX_MULTIPLE_MYELOMA_BY_TACI_DN	MOREAUX_MULTIPLE_MYELOMA_BY_TACI_DN	153	-0.345864	-1.49352	0.00504008	0.047536	0.0388288	3104	tags=29%, list=20%, signal=23%	IK/STAM2/ACD/EIF3M/ORC5/MATR3/ZNF567/EZH2/DDX31/LAP3/IFT57/KEAP1/ILF3/DHX29/TMA16/RAN/NASP/IFT74/CYP2R1/LEMD3/C1orf131/SPAST/ZNF277/MCM3AP/NOL8/PSMC4/CEP152/SMARCA4/RACGAP1/AVL9/NCLN/DKC1/CCT2/NMT1/CCT5/DENND4A/RUVBL2/EFTUD2/FANCF/EBNA1BP2/FEM1B/NOMO3/PSMD8/SLC38A1	Down-regulated genes distinguishing in multiple myeloma (MM) samples with lower expression of TACI [GeneID=23495].	B-cell activating factor (BAFF) and a proliferation-inducing ligand (APRIL) have been shown to promote multiple myeloma (MM) cell growth. We show that the main site of production for BAFF and APRIL is the bone marrow (BM) environment, and that production is mainly by monocytes and neutrophils. In addition, osteoclasts produce very high levels of APRIL, unlike BM stromal cells. Myeloma cells (MMCs…
C2	EBNA1BP2	GARY_CD5_TARGETS_DN	GARY_CD5_TARGETS_DN	400	-0.318815	-1.53249	4.66902e-05	0.00184377	0.00150605	4488	tags=40%, list=30%, signal=29%	POLE2/PAFAH1B1/NUP160/DNAJC10/LCMT2/DNAJA1/TM2D2/USP6NL/DDX18/HSPA5/ZDHHC16/MRPS12/CCAR1/BLZF1/PAN2/MGAT2/EIF1AX/ALG13/HNRNPC/PPIB/SRRT/GAR1/TRMT5/LARP4/PSMB5/STAG1/EIF2B1/FLAD1/PNP/PDIA6/NOL11/HSPH1/HSP90B1/DRG1/GALNT7/SH3TC1/ICE1/DDX27/PNN/PSMD13/CUL4A/CSTF2/PPIL1/CNDP2/PPIG/ASCC3/POLR3G/INTS2/OTUD6B/UBAP2L/BAG5/SEC23IP/TNPO1/PRPF38B/GANAB/SRFBP1/IPO11/SLC30A7/PLAA/WDR3/MRPS16/MSANTD4/STIP1/UBE…	Genes down-regulated in Daudi cells (B lymphocytes) stably expressing CD5 [GeneID=921] off a plasmid vector.	Chronic lymphocytic leukemia (CLL) results in the accumulation of B cells, presumably reflecting the selection of malignant cell precursors with Ag combined with complex alterations in protein activity. Repeated BCR stimulation of normal B cells leads to anergy and CD5 expression, both of which are features of CLL. Because CD5 is phosphorylated on tyrosine following BCR engagement and negatively …
C2	EBNA1BP2	WONG_EMBRYONIC_STEM_CELL_CORE	WONG_EMBRYONIC_STEM_CELL_CORE	292	-0.344905	-1.60864	7.20135e-05	0.00258513	0.00211161	4817	tags=42%, list=32%, signal=29%	KPNA6/RPA3/HNRNPK/EEF2/LYPLA1/NT5DC2/TIMM44/HSPE1/SNRPA1/PDHA1/STOML2/YY1/NCAPD2/BUB3/POLE2/PHF5A/HMGB2/DDX18/CDC34/SMC2/PCNA/DAP3/LMNB1/SET/POLR2F/EIF6/PRPS1/HSPA9/RNPS1/EMC8/PSMB5/RCC2/CBX3/G3BP1/HAT1/BRIX1/ADH5/MRPL39/GJA1/KRAS/NCBP2/XRCC5/EIF2S2/CSE1L/TIMM13/SEPHS2/CDK4/RPS8/SSB/STIP1/MRPL4/MCM3/MRPS2/EIF3I/PSMA5/AK4/MRPS17/PABPC1/APEX1/PSMB6/WDR77/TCF7L1/EIF4EBP1/PPP4C/NIP7/NOP10/POP7/NHP2/E…	The 'core ESC-like gene module': genes coordinately up-regulated in a compendium of mouse embryonic stem cells (ESC) which are shared with the human ESC-like module.	Self-renewal is a hallmark of stem cells and cancer, but existence of a shared stemness program remains controversial. Here, we construct a gene module map to systematically relate transcriptional programs in embryonic stem cells (ESCs), adult tissue stem cells, and human cancers. This map reveals two predominant gene modules that distinguish ESCs and adult tissue stem cells. The ESC-like transcr…
C2	EBNA1BP2	TARTE_PLASMA_CELL_VS_PLASMABLAST_DN	TARTE_PLASMA_CELL_VS_PLASMABLAST_DN	257	-0.373788	-1.72631	1.09147e-05	0.000655693	0.000535589	2541	tags=27%, list=17%, signal=23%	PPP4C/TXN/HSPA4/CDC25B/LDHB/PAICS/HPRT1/SCAP/NASP/GGH/AHCY/SLA/RRP1B/EIF2S1/PSMD14/POLD2/CLEC2B/SMC1A/MTHFD2/RAB27A/BCL3/HSD17B10/BOP1/COASY/ATIC/PSMD4/GART/EIF3A/MAPK6/MAPKAPK3/TUBA4A/CCT7/ACOT7/ATP13A3/EXOSC2/PSMC5/PRKCB/CYTIP/SMARCA4/LBR/YWHAH/CCT6A/CCT2/ABCE1/UCHL3/IL2RB/KPNA2/CCT5/KIF2A/PSMB8/ETF1/DDX39A/GNL2/TUBG1/EBNA1BP2/CKS2/NFIL3/MVP/KIF14/UBE2S/CCNE1/NME1/TKT/BYSL/DHCR24/CTPS1/PFKP/FAS…	Genes down-regulated in mature plasma cells compared with plasmablastic B lymphocytes.	Plasma cells (PCs), the end point of B-cell differentiation, are a heterogeneous cell compartment comprising several cell subsets from short-lived highly proliferative plasmablasts to long-lived nondividing fully mature PCs. Whereas the major transcription factors driving the differentiation of B cells to PCs were recently identified, the subtle genetic changes that underlie the transition from p…
C2	EBNA1BP2	YAO_TEMPORAL_RESPONSE_TO_PROGESTERONE_CLUSTER_14	YAO_TEMPORAL_RESPONSE_TO_PROGESTERONE_CLUSTER_14	130	-0.409918	-1.73582	0.000203345	0.00524334	0.00428291	2910	tags=46%, list=19%, signal=38%	LMAN2/MME/SSR1/SEC61B/METAP1/CCT8/EIF4G1/PSME4/PSMB5/GGA1/GPS1/UBE2M/NDE1/DDX41/CDK4/FKBP11/PKDCC/APEX1/RCN1/HTRA2/CCT3/HNRNPA3/SEC61A1/PSMD6/PPA1/NHP2/SYNCRIP/TMEM167A/GOLGA5/RAN/YKT6/GATAD2A/PDIA3/NSUN2/CALCA/TMEM147/CLPTM1L/SND1/FBL/PSMD1/BAX/ARHGDIA/IPO4/PSMB3/IRAK1/SMARCA4/TUBB3/UBFD1/WDR74/DNAJC2/UQCC2/EFTUD2/ODC1/CTSD/EBNA1BP2/SERPINH1/PES1/PPP1R14B/PIGQ/NME1	Genes co-regulated in uterus during a time course response to progesterone [PubChem=5994]: SOM cluster 14.	Human infertility and recurrent pregnancy loss caused by implantation defects are poorly understood. Hoxa-10-deficient female mice have severe infertility and recurrent pregnancy loss due to defective uterine implantation. Gene expression profiling experiments reveal that Hoxa-10 is an important regulator of two critical events in implantation: stromal cell proliferation and local immunosuppressi…
C2	EBNA1BP2	BASSO_B_LYMPHOCYTE_NETWORK	BASSO_B_LYMPHOCYTE_NETWORK	124	-0.419282	-1.7558	0.000124578	0.00374921	0.00306246	2376	tags=51%, list=16%, signal=43%	POLR2H/HSPE1/PSMB2/SLC7A5/DESI1/SRGN/TGOLN2/SLC46A3/SNRPF/BUD31/SAR1A/MRPS12/AHSA1/PCNA/POLR2F/AHNAK/EIF4G1/HSPA9/PSMB5/RFC4/NISCH/IFITM1/MRPL3/BLMH/EPOR/CSE1L/ASNS/ORC5/SP100/PAICS/HPRT1/FAM98A/SAT1/HHEX/TEP1/PSMD2/EIF2S1/XPOT/SLC39A14/PSMD14/POLD2/PSMD1/CYLD/EMG1/PRKCB/RCC1/SUN2/UCHL1/RUVBL2/LITAF/ZNF593/DDB2/TUBG1/HNRNPAB/EBNA1BP2/MVP/QPCT/SSRP1/PES1/UBE2S/NME1/BYSL/CTPS1	Genes which comprise the top 1% of highly interconnected genes (major hubs) that account for most of gene interactions in the reconstructed regulatory networks from expression profiles in B lymphocytes.	Cellular phenotypes are determined by the differential activity of networks linking coregulated genes. Available methods for the reverse engineering of such networks from genome-wide expression profiles have been successful only in the analysis of lower eukaryotes with simple genomes. Using a new method called ARACNe (algorithm for the reconstruction of accurate cellular networks), we report the …
C2	EBNA1BP2	ENK_UV_RESPONSE_EPIDERMIS_UP	ENK_UV_RESPONSE_EPIDERMIS_UP	242	-0.383951	-1.75946	3.20066e-06	0.000261943	0.000213963	2895	tags=29%, list=19%, signal=24%	POLE/EHMT2/LSR/GSTO1/PSMA5/NAGPA/DRG2/PGAM1/DPAGT1/ELAC2/SHMT2/XPC/MAP4K4/EIF4EBP1/KXD1/ME1/TEAD4/EHF/GALE/EIF2B2/BNIP3/SLC25A15/XPOT/IP6K1/FTH1/BCL3/HTT/FKBPL/BCL2L1/ATIC/PSME3/IDH3A/UPP1/CES2/OSMR/CCT7/MANF/RUVBL1/SCO2/SERPINB1/RCC1/AKR1B10/PRKAB1/NMT1/PSMD3/HGS/PKP2/CEACAM3/AMPD3/S100P/RUVBL2/HYOU1/PRMT5/FDXR/ULBP2/TNFRSF10B/DDB2/TUBG1/POLD1/EBNA1BP2/HK2/PIDD1/NME3/SURF2/MMP3/PFKP/SLC5A6/LIPG/…	Genes up-regulated in epidermis after to UVB irradiation.	In order to obtain a comprehensive picture of the molecular events regulating cutaneous photodamage of intact human epidermis, suction blister roofs obtained after a single dose of in vivo ultraviolet (UV)B exposure were used for microarray profiling. We found a changed expression of 619 genes. Half of the UVB-regulated genes had returned to pre-exposure baseline levels at 72 h, underscoring the …
C2	EBNA1BP2	BERENJENO_TRANSFORMED_BY_RHOA_UP	BERENJENO_TRANSFORMED_BY_RHOA_UP	460	-0.36632	-1.77855	7.07609e-09	1.99793e-06	1.63197e-06	2187	tags=28%, list=14%, signal=24%	TXN/HSPA4/NAA15/PVR/CCT3/HAUS3/PPA1/HPRT1/NHP2/POLA2/RAN/SLBP/SAP30/RAD51/ACOT9/ECT2/NUP85/NASP/PA2G4/TALDO1/EIF2B2/RSL1D1/TIMP1/AHCY/NGEF/CXCL6/NSUN2/EIF2S1/TYRO3/DNMT1/TAF1D/CDCA7/PHLDA1/MTHFD2/RPF2/PNO1/EI24/SLK/NUP93/BOP1/IPO7/GART/SPECC1/FBL/NCBP1/MAPK6/PRDX6/C9orf40/BAX/PSMD11/HSPD1/CCT7/ACOT7/PSMB3/NXT1/EIF3B/ARL4C/EMG1/PSMA7/CORO1C/FKBP2/PHC2/KPNB1/IL1RL1/UTP18/CYTIP/DUSP6/RRS1/LBR/RACGAP…	Genes up-regulated in NIH3T3 cells (fibroblasts) transformed by expression of contitutively active (Q63L) form of RHOA [GeneID=387] off plasmid vector.	We have used microarray technology to identify the transcriptional targets of Rho subfamily guanosine 5'-triphosphate (GTP)ases in NIH3T3 cells. This analysis indicated that murine fibroblasts transformed by these proteins show similar transcriptomal profiles. Functional annotation of the regulated genes indicate that Rho subfamily GTPases target a wide spectrum of functions, although loci encodi…
C2	EBNA1BP2	SWEET_KRAS_TARGETS_DN	SWEET_KRAS_TARGETS_DN	48	-0.513998	-1.81248	0.000714861	0.0126944	0.0103692	1980	tags=33%, list=13%, signal=29%	TEP1/PHLDA1/UPP1/PARD6B/ARL4C/LBR/PRMT5/ODC1/TNFRSF10D/LRP8/EBNA1BP2/SSRP1/DUSP4/BYSL/ETV5/INHBB	Genes upregulated in control vs KRAS [GeneID=3845] knockdown in a human cell line.	Using advanced gene targeting methods, generating mouse models of cancer that accurately reproduce the genetic alterations present in human tumors is now relatively straightforward. The challenge is to determine to what extent such models faithfully mimic human disease with respect to the underlying molecular mechanisms that accompany tumor progression. Here we describe a method for comparing mou…
C2	EBNA1BP2	WANG_RESPONSE_TO_GSK3_INHIBITOR_SB216763_DN	WANG_RESPONSE_TO_GSK3_INHIBITOR_SB216763_DN	277	-0.396497	-1.84503	3.30213e-07	4.61387e-05	3.76874e-05	2956	tags=31%, list=19%, signal=26%	UBALD2/MCM3/SLC6A6/SLC2A3/RFC2/UNG/CD151/KNOP1/SNRPG/GEMIN4/EIF4EBP1/KNSTRN/NIP7/ALDH1B1/ATG101/EGR1/ANKRD28/SEH1L/NHP2/CEP76/DARS2/TDRKH/RAD51/NASP/URB2/RRP7A/TAF4B/PIGW/SLC38A5/BLM/DCUN1D5/MATK/GGT5/SLC39A14/DPH2/MIF/PHLDA1/MTBP/PNO1/GART/GMEB1/TUBA4A/ARL4C/DISP2/RUVBL1/CYTIP/DUSP6/LBR/UTP15/DKC1/CHST11/PUS7/ACSL1/SUN2/CDK2/FKBP4/ATAD2/LACC1/GMFG/MRTO4/TBC1D15/CCPG1/PTTG1/EXOSC5/CDC42EP3/LRP8/H…	Genes down-regulated in RS4;11 cells (MLL, mixed lineage leukemia) in response to SB216763 [PubChem=176158], an inhibitor of GSK3B [GeneID=2932].	Acute leukemias induced by MLL chimeric oncoproteins are among the subset of cancers distinguished by a paradoxical dependence on GSK-3 kinase activity for sustained proliferation. We demonstrate here that GSK-3 maintains the MLL leukemia stem cell transcriptional program by promoting the conditional association of CREB and its coactivators TORC and CBP with homedomain protein MEIS1, a critical c…
C2	EBNA1BP2	MULLIGAN_NTF3_SIGNALING_VIA_INSR_AND_IGF1R_UP	MULLIGAN_NTF3_SIGNALING_VIA_INSR_AND_IGF1R_UP	17	-0.68949	-1.88109	0.00138652	0.0206045	0.0168303	2623	tags=59%, list=17%, signal=49%	ST6GAL1/WDR77/HSPA4/ARL4C/GNL3/CORO1C/DDX21/EBNA1BP2/NME1/SRXN1	Genes similarly up-regulated in 3T3-L1 cells (fibroblasts able to differentiate to adipocytes) upon stimulation of INSR or IGFR1 by NTF3 [GeneID=3643;3480;4908].	Insulin and insulin-like growth factor-1 (IGF-1) act through highly homologous receptors that engage similar intracellular signaling pathways, yet these hormones serve largely distinct physiological roles in the control of metabolism and growth, respectively. In an attempt to uncover the molecular mechanisms underlying their divergent functions, we compared insulin receptor (IR) and IGF-1 recepto…
C5	EBNA1BP2	GOCC_PRERIBOSOME_LARGE_SUBUNIT_PRECURSOR	GOCC_PRERIBOSOME_LARGE_SUBUNIT_PRECURSOR	19	-0.671356	-1.9037	0.00158781	0.0497253	0.0453566	2503	tags=53%, list=16%, signal=44%	NIP7/RRP15/BOP1/RRS1/MAK16/WDR74/MRTO4/EBNA1BP2/PES1/PPAN	A preribosomal complex consisting of 27SA, 27SB, and/or 7S pre-rRNA, 5S rRNA, ribosomal proteins including late-associating large subunit proteins, and associated proteins; a precursor of the eukaryotic cytoplasmic large ribosomal subunit. [PMID:10567516]
C2	EBNA1BP2	VECCHI_GASTRIC_CANCER_EARLY_UP	VECCHI_GASTRIC_CANCER_EARLY_UP	318	-0.405223	-1.90835	6.66503e-09	1.98092e-06	1.61807e-06	3259	tags=36%, list=21%, signal=29%	NAA25/CTSB/CSE1L/PRPF4/WRNIP1/INTS2/TIMM13/MIPEP/TFAP2A/NCAPG/MSRB1/MRPS16/SHANK3/SEMA4B/EZH2/MCF2L/MRPS17/MZT1/PFDN2/WDR77/KDM1B/ATG16L1/KIF18B/STRIP2/POLD3/CCT3/CDC25B/POP7/COMMD5/IL15RA/ENO1/SCYL1/HSPB1/ECT2/PRELID1/IFI6/NASP/NPM1P22/GGH/ANKRD10/LINC01004/KIF9/LAMA5/CDCA7/GTPBP4/CENPN/BMS1/CLN8/IFITM2/RAD18/NUP93/PABPC1L/SNRPB/ITPA/UPP1/TUBA4A/CXCL1/KLHL21/EIF3B/GSS/PSMA7/SAC3D1/HMGA1/FBXO32/X…	Up-regulated genes distinguishing between early gastric cancer (EGC) and normal tissue samples.	Gastric carcinoma is one of the major causes of cancer mortality worldwide. Early detection results in excellent prognosis for patients with early cancer (EGC), whereas the prognosis of advanced cancer (AGC) patients remains poor. It is not clear whether EGC and AGC are molecularly distinct, and whether they represent progressive stages of the same tumor or different entities ab initio. Gene expr…
C2	EBNA1BP2	SCHUHMACHER_MYC_TARGETS_UP	SCHUHMACHER_MYC_TARGETS_UP	75	-0.523834	-2.01705	2.07901e-05	0.00103895	0.000848647	2362	tags=41%, list=16%, signal=35%	DDX10/RABEPK/IMPDH2/PAICS/AHCY/RRP1B/SLC39A14/NAMPT/POLD2/PNO1/DHODH/BOP1/ZNF239/EXOSC2/RRS1/RCC1/ABCE1/UCHL3/CEBPZ/ACSL1/FKBP4/ODC1/DDX21/LRP8/EBNA1BP2/TBL3/NME1/MGST1/CTPS1/FASN/MYC	Genes up-regulated in P493-6 cells (Burkitt's lymphoma) induced to express MYC [GeneID=4609].	The proto-oncogene c-myc (myc) encodes a transcription factor (Myc) that promotes growth, proliferation and apoptosis. Myc has been suggested to induce these effects by induction/repression of downstream genes. Here we report the identification of potential Myc target genes in a human B cell line that grows and proliferates depending on conditional myc expression. Oligonucleotide microarrays were…
C2	EBNA1BP2	BOYAULT_LIVER_CANCER_SUBCLASS_G3_UP	BOYAULT_LIVER_CANCER_SUBCLASS_G3_UP	167	-0.462612	-2.03583	1.283e-07	2.41504e-05	1.97267e-05	2492	tags=40%, list=16%, signal=33%	SNRPD2/NOL11/TPD52L2/CBX3/GOLT1B/WDR12/FAM50A/HNRNPR/CASC3/PTP4A2/CCDC86/NCAPG/TMX1/GLA/EZH2/USP3/TXN/CSNK1D/SAP30BP/RBM28/ENO1/PSMC6/MED1/EMC1/KLC1/EIF2S1/PSMD14/SMC1A/FTH1/NDC1/BOP1/IPO7/ATIC/PSME3/PSMD11/CANT1/PDCD2/EIF3B/PSMC4/GNL3/KPNB1/UTP18/MMD/PGD/DKC1/CCT2/PUS7/CCT5/HGS/KIF2A/SLC38A6/MRTO4/TGIF1/ACACA/PRMT5/LRRC59/UGCG/EBNA1BP2/PRKAR1A/ARPC4/NSF/VMP1/MPZL2/SLC52A2/NME1/NLE1	Up-regulated genes in hepatocellular carcinoma (HCC) subclass G3, defined by unsupervised clustering.	Hepatocellular carcinomas (HCCs) are a heterogeneous group of tumors that differ in risk factors and genetic alterations. We further investigated transcriptome-genotype-phenotype correlations in HCC. Global transcriptome analyses were performed on 57 HCCs and 3 hepatocellular adenomas and validated by quantitative RT-PCR using 63 additional HCCs. We determined loss of heterozygosity, gene mutatio…
C2	EBNA1BP2	SCHLOSSER_MYC_TARGETS_AND_SERUM_RESPONSE_DN	SCHLOSSER_MYC_TARGETS_AND_SERUM_RESPONSE_DN	46	-0.608641	-2.14146	1.13403e-05	0.000668589	0.000546122	2272	tags=46%, list=15%, signal=39%	PAICS/SYNCRIP/RAN/PA2G4/RSL1D1/FBL/NCL/UTP18/PMM2/IRAK1/RRS1/NOP14/DKC1/UCHL3/CEBPZ/RPP40/ODC1/DDX21/EBNA1BP2/BYSL/MYC	Cluster 6: genes down-regulated in B493-6 cells (B lymphocytes) by MYC [GeneID=4609] in combination with serum but not affected by serum alone; they are also up-regulated by MYC alone.	Proliferation of higher eukaryotic cells is triggered by the proto-oncogene c-myc (myc), which is induced downstream of a large number of growth factor receptors. Myc, a basic helix-loop-helix leucine zipper transcription factor, transmits growth signals by up- and downregulation of target genes. The importance of Myc in growth control is well established. However, the number of growth control ge…
C5	EBNA1BP2	GOBP_RIBOSOMAL_LARGE_SUBUNIT_BIOGENESIS	GOBP_RIBOSOMAL_LARGE_SUBUNIT_BIOGENESIS	59	-0.593772	-2.18068	5.00613e-07	0.000106608	9.72418e-05	4326	tags=54%, list=28%, signal=39%	DDX18/NPM1/ZNF622/HEATR3/EIF6/NOL9/RPL7L1/BRIX1/WDR12/SURF6/SDAD1/NIP7/TMA16/RRP15/GTPBP4/RPF2/BOP1/RRS1/ZNHIT6/MAK16/RPL10L/WDR74/NOP2/MRTO4/NIFK/DDX28/EBNA1BP2/PES1/TRAF7/URB1/PPAN/NLE1	A cellular process that results in the biosynthesis of constituent macromolecules, assembly, and arrangement of constituent parts of a large ribosomal subunit; includes transport to the sites of protein synthesis. [GOC:jl]
C2	EBNA1BP2	REACTOME_RRNA_PROCESSING	REACTOME_RRNA_PROCESSING	184	-0.515175	-2.29292	1e-10	6.27444e-08	5.12515e-08	3163	tags=40%, list=21%, signal=32%	DDX52/IMP4/RPL36AL/FCF1/RPS8/WDR3/PELP1/TSR1/RPP38/ISG20L2/RPS17/TEX10/NOP58/RPL12/ELAC2/RPL36/MPHOSPH10/EXOSC1/NIP7/NOP10/CSNK1D/RPL22L1/RPL17/RBM28/EXOSC3/ERI1/NHP2/RRP7A/PWP2/BMS1/PNO1/HSD17B10/UTP3/WDR36/BOP1/FBL/NCL/UTP20/GNL3/EMG1/WDR46/XRN2/UTP18/PDCD11/EXOSC2/LTV1/EXOSC10/UTP14A/UTP15/NOP14/DKC1/RPL10L/RIOK1/UTP6/RPP40/NAT10/NOB1/RPL3/DCAF13/NOP2/HEATR1/WDR75/DHX37/RPS27L/EXOSC5/DDX21/WDR…	rRNA processing
C2	EBNA1BP2	MANALO_HYPOXIA_DN	MANALO_HYPOXIA_DN	246	-0.52545	-2.41224	1e-10	6.27444e-08	5.12515e-08	3340	tags=42%, list=22%, signal=34%	SNAPC5/HMBS/PPAT/COA7/MAZ/CEP83/CSE1L/POLR3G/CLPB/BCS1L/SEC23IP/MTHFD1/TOR3A/TELO2/SCLY/TSR1/MCM3/RFC2/PSMG1/WDR77/NEK4/ILF3/MTERF3/POP7/SEH1L/LETM1/RBM28/POLA2/POMT2/RAD51/NUP85/NASP/URB2/PA2G4/RRP1B/RRP15/SLC25A15/DDX23/EIF2S1/MCFD2/PWP2/GTPBP4/POLD2/CENPN/DHX35/PNO1/GLRX2/BOP1/ATIC/PSME3/GART/IDH3A/PSMD11/UTP20/PDCD2/TUBB4B/IPO4/RSAD1/EMG1/UBIAD1/ATP13A3/RUVBL1/HMGA1/EXOSC2/GEMIN6/RRS1/METTL2B…	Genes down-regulated in response to both hypoxia and overexpression of an active form of HIF1A [GeneID=3091].	Hypoxia-inducible factor 1 (HIF-1) activates transcription of genes encoding angiogenic growth factors, which are secreted by hypoxic cells and stimulate endothelial cells, leading to angiogenesis. To determine whether HIF-1 also mediates cell-autonomous responses to hypoxia, we have compared gene expression profiles in arterial endothelial cells cultured under nonhypoxic versus hypoxic condition…
C5	EBNA1BP2	GOBP_RIBONUCLEOPROTEIN_COMPLEX_BIOGENESIS	GOBP_RIBONUCLEOPROTEIN_COMPLEX_BIOGENESIS	409	-0.510212	-2.48353	1e-10	5.98938e-08	5.46316e-08	3823	tags=43%, list=25%, signal=33%	CHD7/RRN3/SNRPD2/DDX54/NOL11/NOL9/SF3A3/RPL7L1/BRIX1/EIF3G/WDR12/EIF2A/DDX27/XRCC5/MPV17L2/TFB1M/PRPF18/SNRPB2/PRKDC/CUL4A/AGO3/PRPF3/SRPK1/EIF2S2/DDX51/CLP1/DDX52/IMP4/NSUN5P1/FCF1/SNRPE/SRFBP1/RPS8/WDR3/PELP1/TSR1/SURF6/RPP38/KRI1/ISG20L2/RPS17/EIF3M/MRPS2/EIF3I/YTHDF2/POP4/NOP58/ESF1/DDX31/REXO4/CRNKL1/NSUN3/SNRPG/SF3B5/SDAD1/DDX20/WDR77/PRPF8/GEMIN4/SF3A1/DDX10/MPHOSPH10/EXOSC1/NIP7/NOP10/TXN…	A cellular process that results in the biosynthesis of constituent macromolecules, assembly, and arrangement of constituent parts of a complex containing RNA and proteins. Includes the biosynthesis of the constituent RNA and protein molecules, and those macromolecular modifications that are involved in synthesis or assembly of the ribonucleoprotein complex. [GOC:isa_complete, GOC:mah]
C5	EBNA1BP2	GOBP_RRNA_PROCESSING	GOBP_RRNA_PROCESSING	197	-0.570203	-2.54564	1e-10	5.98938e-08	5.46316e-08	3163	tags=51%, list=21%, signal=41%	CHD7/DDX54/NOL11/NOL9/RPL7L1/BRIX1/WDR12/DDX27/TFB1M/PRKDC/DDX51/DDX52/IMP4/NSUN5P1/FCF1/SRFBP1/RPS8/WDR3/PELP1/TSR1/RPP38/KRI1/RPS17/YTHDF2/POP4/NOP58/ESF1/REXO4/NSUN3/GEMIN4/DDX10/MPHOSPH10/EXOSC1/NOP10/POP7/EXOSC3/ERI1/NHP2/USP36/SDE2/PA2G4/RRP7A/RSL1D1/RRP1B/RRP15/PWP2/GTPBP4/RPF2/BMS1/UTP3/NOL10/WDR36/BOP1/FBL/NOL8/UTP20/EMG1/WDR46/XRN2/UTP18/PDCD11/EXOSC2/EXOSC10/RRS1/POP5/UTP14A/ZNHIT6/UTP…	Any process involved in the conversion of a primary ribosomal RNA (rRNA) transcript into one or more mature rRNA molecules. [GOC:curators]
C5	EBNA1BP2	GOBP_RRNA_METABOLIC_PROCESS	GOBP_RRNA_METABOLIC_PROCESS	228	-0.561933	-2.56036	1e-10	5.98938e-08	5.46316e-08	3171	tags=43%, list=21%, signal=35%	POLR1B/DDX52/IMP4/NSUN5P1/FCF1/MAPT/SRFBP1/RPS8/WDR3/PELP1/TSR1/RPP38/KRI1/RPS17/YTHDF2/POP4/NOP58/ESF1/GTF3C2/REXO4/NSUN3/GEMIN4/DDX10/MPHOSPH10/EXOSC1/NOP10/POP7/EXOSC3/ERI1/NHP2/USP36/SDE2/PA2G4/RRP7A/RSL1D1/RRP1B/RRP15/PWP2/GTPBP4/RPF2/BMS1/UTP3/NOL10/WDR36/BOP1/FBL/NCL/NOL8/XRN1/UTP20/MTOR/EMG1/PELO/WDR46/XRN2/UTP18/PDCD11/EXOSC2/EXOSC10/RRS1/SMARCA4/POP5/UTP14A/ZNHIT6/UTP15/NOP14/DKC1/MAK16…	The chemical reactions and pathways involving rRNA, ribosomal RNA, a structural constituent of ribosomes. [ISBN:0198506732]
C5	EBNA1BP2	GOCC_PRERIBOSOME	GOCC_PRERIBOSOME	97	-0.644914	-2.59287	1e-10	5.98938e-08	5.46316e-08	3146	tags=57%, list=21%, signal=45%	IMP4/FCF1/SRFBP1/RPS8/WDR3/TSR1/KRI1/RPS17/NOP58/MPHOSPH10/NIP7/RRP7A/RRP1B/RRP15/C1orf131/PWP2/DNTTIP2/BMS1/PNO1/UTP3/NOL10/WDR36/BOP1/FBL/UTP20/EMG1/WDR46/UTP18/PDCD11/LTV1/EXOSC10/RRS1/UTP14A/UTP15/NOP14/MAK16/RIOK1/AATF/UTP6/NAT10/NOB1/DCAF13/WDR74/MRTO4/HEATR1/WDR75/DHX37/WDR43/RRP9/EBNA1BP2/TBL3/PES1/NOC4L/PPAN/BYSL	Any complex of pre-rRNAs, ribosomal proteins, and associated proteins formed during ribosome biogenesis. [PMID:10567516]
C5	EBNA1BP2	GOBP_RIBOSOME_BIOGENESIS	GOBP_RIBOSOME_BIOGENESIS	281	-0.555196	-2.599	1e-10	5.98938e-08	5.46316e-08	3823	tags=49%, list=25%, signal=37%	CHD7/RRN3/DDX54/NOL11/NOL9/RPL7L1/BRIX1/WDR12/EIF2A/DDX27/XRCC5/MPV17L2/TFB1M/PRKDC/CUL4A/DDX51/DDX52/IMP4/NSUN5P1/FCF1/SRFBP1/RPS8/WDR3/PELP1/TSR1/SURF6/RPP38/KRI1/ISG20L2/RPS17/MRPS2/YTHDF2/POP4/NOP58/ESF1/DDX31/REXO4/NSUN3/SDAD1/GEMIN4/DDX10/MPHOSPH10/EXOSC1/NIP7/NOP10/GLUL/DHX29/MTERF3/POP7/TMA16/EXOSC3/ERI1/NHP2/USP36/SDE2/RAN/GTPBP10/URB2/PA2G4/RRP7A/RSL1D1/RRP1B/RRP15/C1orf131/NOM1/PWP2/GT…	A cellular process that results in the biosynthesis of constituent macromolecules, assembly, and arrangement of constituent parts of ribosome subunits; includes transport to the sites of protein synthesis. [GOC:ma, PMID:26404467, Wikipedia:Ribosome_biogenesis]
C5	FBP2	GOCC_CONTRACTILE_MUSCLE_FIBER	GOCC_CONTRACTILE_MUSCLE_FIBER	224	0.58788	2.6552	1e-10	5.98938e-08	5.46316e-08	2065	tags=41%, list=14%, signal=36%	KY/FBP2/CSRP3/ACTN3/KCNN2/MYOZ3/MYH8/LMOD1/MYL3/NRAP/SMTNL1/ITGB1BP2/CASQ1/ABRA/FHL2/CAPN3/MYOM2/LRRC39/NPNT/MYH4/MYL6B/ANK1/C10orf71/LDB3/TNNI1/JPH2/MYH7/CAV3/MYLK2/CACNA1S/MYH3/PDLIM2/LMOD3/DNAJB4/LMOD2/MYOM1/TCAP/FHL3/TNNT3/MYL4/PDE4DIP/SLMAP/JPH1/SYNE1/ACTN2/MYOZ2/FHOD3/MYZAP/KLHL40/MYL5/ANK2/MYBPC2/SYNPO2L/ATP2B4/SMPX/MYOT/JUP/DMD/PLEC/ADPRHL1/KCNA5/CMYA5/IDO1/PGM5/MYH11/PPP1R12B/PAK1/DST/AC…	Fibers, composed of actin, myosin, and associated proteins, found in cells of smooth or striated muscle. [GOC:go_curators, ISBN:0815316194]
C5	FBP2	GOCC_I_BAND	GOCC_I_BAND	133	0.623924	2.62595	1e-10	5.98938e-08	5.46316e-08	2014	tags=42%, list=13%, signal=37%	KY/FBP2/CSRP3/ACTN3/KCNN2/MYOZ3/MYL3/NRAP/SMTNL1/ITGB1BP2/CASQ1/FHL2/CAPN3/ANK1/C10orf71/LDB3/JPH2/MYH7/CAV3/CACNA1S/PDLIM2/DNAJB4/TCAP/FHL3/SLMAP/JPH1/ACTN2/MYOZ2/FHOD3/MYZAP/KLHL40/ANK2/SYNPO2L/ATP2B4/MYOT/JUP/DMD/PLEC/KCNA5/PGM5/PPP1R12B/PAK1/DST/SLC4A1/TTN/CSRP1/CFL2/PPP3CB/SYNC/PDLIM7/NOS1AP/KAT2B/GGPS1/ANK3/CASQ2/SLC8A1	A region of a sarcomere that appears as a light band on each side of the Z disc, comprising a region of the sarcomere where thin (actin) filaments are not overlapped by thick (myosin) filaments; contains actin, troponin, and tropomyosin; each sarcomere includes half of an I band at each end. [ISBN:0321204131]
C2	FBP2	MIKKELSEN_ES_ICP_WITH_H3K4ME3	MIKKELSEN_ES_ICP_WITH_H3K4ME3	461	0.306719	1.48556	0.00016088	0.00441707	0.00360799	2625	tags=25%, list=17%, signal=21%	FBP2/ACTN3/TAL2/ASB15/PGAM2/LMOD1/CYP2J2/CD38/CASQ1/AGMAT/CA3/TXLNB/PAK6/FITM1/DPPA4/GSTT1/ARHGAP18/ENTPD3/QPRT/GSTM1/AKAP7/CACNG1/ABCC6/ITIH5/TPPP3/HSPB6/ADHFE1/HSPA1L/CRISPLD1/OSBPL7/FLRT3/BPGM/ABCA8/ITM2A/SLC37A4/DENND2C/PTER/LDHD/ANK2/MYBPC2/TGFB1I1/COL1A1/MBNL2/EXOC4/SYT5/CPQ/SH3BGR/SLC17A9/ADD3/MPV17/ITGB7/TRAK1/IL15/SH3BGRL/ADPRHL1/SULF1/TMEM14A/LRRC2/ANXA3/FBXW7/PAK1/BRSK1/SSPN/GSTM4/CTSO…	Genes with intermediate-CpG-density (ICP) promoters bearing histone H3 K4 trimethylation mark (H3K4me3) in embryonic stem cells (ES).	We report the application of single-molecule-based sequencing technology for high-throughput profiling of histone modifications in mammalian cells. By obtaining over four billion bases of sequence from chromatin immunoprecipitated DNA, we generated genome-wide chromatin-state maps of mouse embryonic stem cells, neural progenitor cells and embryonic fibroblasts. We find that lysine 4 and lysine 27…
C5	FEM1B	GOBP_PROTEASOMAL_PROTEIN_CATABOLIC_PROCESS	GOBP_PROTEASOMAL_PROTEIN_CATABOLIC_PROCESS	451	-0.288088	-1.41579	0.000785642	0.030481	0.027803	4196	tags=34%, list=28%, signal=25%	ITCH/MIDN/KCMF1/SEC61B/ATE1/FZR1/YOD1/UGGT1/SEL1L/TRAF4/UBR5/HM13/LTN1/PSME4/FBXL20/NAGLU/UGGT2/PSMB5/AMN1/FBXO22/TMTC3/NKD2/HSP90B1/ARMC8/UBR4/CALR/CSNK1A1/ANAPC2/KCTD2/KLHL42/ATF6/KLHL22/ANAPC13/SPSB3/TMEM259/PSMD13/CUL4A/PSMA2/VHL/AMBRA1/UBE2G2/TRPC4AP/ASCC3/KCTD13/UBXN1/BAG5/GCLC/HSPBP1/PSMB4/TMX1/PSMB1/PLAA/UBE4A/PSMA4/EDEM3/ZNRF2/UBE2K/HECTD3/BAG2/DNAJB9/PSMD7/TMF1/PSMA5/BAG6/CANX/DERL2/PSM…	The chemical reactions and pathways resulting in the breakdown of a protein or peptide by hydrolysis of its peptide bonds that is mediated by the proteasome. [GOC:tb]
C5	FEM1B	GOBP_APOPTOTIC_SIGNALING_PATHWAY	GOBP_APOPTOTIC_SIGNALING_PATHWAY	478	-0.296676	-1.47306	0.000405765	0.018876	0.0172175	2250	tags=18%, list=15%, signal=16%	STYXL1/PTTG1IP/BNIP3L/ENO1/RELA/SFN/HSPB1/PRELID1/IFI6/BNIP3/SLC25A6/PDIA3/SH3RF1/LTBR/EYA4/MAPK7/BAG3/SERINC3/MIF/UBQLN1/ARMC10/BCL3/HTT/BBC3/BCL2L1/PSME3/PIK3R1/STK11/BAX/SNAI1/CYLD/TP63/SRPX/MKNK2/TFPT/RRM2B/RFFL/RIPK1/BLOC1S2/BRCA2/DAXX/PIAS4/COL2A1/NACC2/RRP8/TRADD/AATF/CFLAR/TMEM161A/ATAD5/ELL3/SFRP2/CASP3/HIP1R/PELI3/TP53/PPIA/HYOU1/FHIT/MDM2/WFS1/CIB1/TNFRSF10B/RPS27L/SSTR3/SLC25A5/DAPK3/…	The series of molecular signals which triggers the apoptotic death of a cell. The pathway starts with reception of a signal, and ends when the execution phase of apoptosis is triggered. [GOC:mtg_apoptosis]
C2	FEM1B	MOREAUX_MULTIPLE_MYELOMA_BY_TACI_DN	MOREAUX_MULTIPLE_MYELOMA_BY_TACI_DN	153	-0.345864	-1.49352	0.00504008	0.047536	0.0388288	3104	tags=29%, list=20%, signal=23%	IK/STAM2/ACD/EIF3M/ORC5/MATR3/ZNF567/EZH2/DDX31/LAP3/IFT57/KEAP1/ILF3/DHX29/TMA16/RAN/NASP/IFT74/CYP2R1/LEMD3/C1orf131/SPAST/ZNF277/MCM3AP/NOL8/PSMC4/CEP152/SMARCA4/RACGAP1/AVL9/NCLN/DKC1/CCT2/NMT1/CCT5/DENND4A/RUVBL2/EFTUD2/FANCF/EBNA1BP2/FEM1B/NOMO3/PSMD8/SLC38A1	Down-regulated genes distinguishing in multiple myeloma (MM) samples with lower expression of TACI [GeneID=23495].	B-cell activating factor (BAFF) and a proliferation-inducing ligand (APRIL) have been shown to promote multiple myeloma (MM) cell growth. We show that the main site of production for BAFF and APRIL is the bone marrow (BM) environment, and that production is mainly by monocytes and neutrophils. In addition, osteoclasts produce very high levels of APRIL, unlike BM stromal cells. Myeloma cells (MMCs…
C5	FEM1B	GOBP_REGULATION_OF_APOPTOTIC_SIGNALING_PATHWAY	GOBP_REGULATION_OF_APOPTOTIC_SIGNALING_PATHWAY	301	-0.317747	-1.49895	0.000763258	0.0299767	0.027343	2694	tags=23%, list=18%, signal=19%	PTPN1/SOD1/MEIS3/PIK3CB/HTRA2/TRIM32/BCAP31/PPP1CA/GRINA/SP100/STYXL1/PTTG1IP/ENO1/RELA/HSPB1/PRELID1/IFI6/SLC25A6/PDIA3/SH3RF1/LTBR/EYA4/MAPK7/SERINC3/MIF/UBQLN1/ARMC10/HTT/BBC3/BCL2L1/PSME3/BAX/SNAI1/CYLD/TP63/SRPX/RRM2B/RFFL/RIPK1/PIAS4/COL2A1/NACC2/AATF/CFLAR/TMEM161A/ATAD5/ELL3/SFRP2/PELI3/TP53/PPIA/HYOU1/MDM2/WFS1/SLC25A5/PMAIP1/CTTN/GDNF/FEM1B/TRAF7/PRKCD/MIR21/TNFRSF12A/MYC/HMOX1/INHBB/S1…	Any process that modulates the frequency, rate or extent of apoptotic signaling pathway. [GOC:mtg_apoptosis]
C2	FEM1B	BROWNE_HCMV_INFECTION_8HR_DN	BROWNE_HCMV_INFECTION_8HR_DN	35	-0.513427	-1.71828	0.00528524	0.0487676	0.0398348	448	tags=20%, list=3%, signal=19%	CDC42EP3/LRP8/FEM1B/VDR/CEBPD/TWIST1/MYC	Genes down-regulated in primary fibroblast cell culture point after infection with HCMV (AD169 strain) at 8 h time point that were not down-regulated at the previous time point, 6 h.	The effect of human cytomegalovirus (HCMV) infection on cellular mRNA accumulation was analyzed by gene chip technology. During a 48-h time course after infection of human diploid fibroblasts, 1,425 cellular mRNAs were found to be up-regulated or down-regulated by threefold or greater in at least two consecutive time points. Several classes of genes were prominently affected, including interferon…
C5	FEM1B	GOBP_EXTRINSIC_APOPTOTIC_SIGNALING_PATHWAY_VIA_DEATH_DOMAIN_RECEPTORS	GOBP_EXTRINSIC_APOPTOTIC_SIGNALING_PATHWAY_VIA_DEATH_DOMAIN_RECEPTORS	66	-0.467381	-1.74487	0.000757151	0.0298592	0.0272358	1756	tags=24%, list=12%, signal=22%	BAG3/BCL2L1/PIK3R1/BAX/RFFL/BLOC1S2/DAXX/TRADD/CFLAR/SFRP2/TNFRSF10B/PMAIP1/PIDD1/FEM1B/TNFRSF1A/HMOX1	The series of molecular signals in which a signal is conveyed from the cell surface to trigger the apoptotic death of a cell. The pathway starts with a ligand binding to a death domain receptor on the cell surface, and ends when the execution phase of apoptosis is triggered. [GOC:mah, GOC:mtg_apoptosis]
C2	FEM1B	SANSOM_APC_MYC_TARGETS	SANSOM_APC_MYC_TARGETS	204	-0.427374	-1.91285	2.4106e-07	3.7813e-05	3.08867e-05	3201	tags=35%, list=21%, signal=28%	MRPL38/MTHFD1/ATRIP/ZFP2/SHMT1/TELO2/UBE2K/MCM3/SLC6A6/POLE/DCUN1D3/POFUT1/SF3B5/SHMT2/CREBBP/ABCC10/EXOSC1/KNSTRN/PRPF19/SEC61A1/IMPDH2/NHP2/ERCC4/JADE1/ZBTB48/POLA2/MEN1/HSPBAP1/NFIC/OGFR/MAPK7/DPH2/MIF/TXLNA/HIRA/CXXC1/BCL2L1/ATIC/ALKBH2/NOL8/DHRSX/KLF6/LIG3/TP53RK/CORO1C/ZNF213/TUBB2A/PIAS4/DKC1/GORASP1/QTRT1/SMARCC1/TP53/TBC1D15/METTL1/SDC1/TRMT6/RRP9/SSX2IP/FEM1B/WDR4/TNFRSF12A/ZMYND19/FADS…	Genes down-regulated after double Cre-lox knockout of both APC and MYC [GeneID=324;4609] in small intestine.	The APC gene encodes the adenomatous polyposis coli tumour suppressor protein, germline mutation of which characterizes familial adenomatous polyposis (FAP), an autosomal intestinal cancer syndrome. Inactivation of APC is also recognized as the key early event in the development of sporadic colorectal cancers, and its loss results in constitutive activity of the beta-catenin-Tcf4 transcription co…
C2	FEM1B	BLUM_RESPONSE_TO_SALIRASIB_UP	BLUM_RESPONSE_TO_SALIRASIB_UP	218	-0.424475	-1.91788	1.47896e-07	2.6099e-05	2.13184e-05	4061	tags=42%, list=27%, signal=31%	SEL1L/TBCE/HSPA9/ESRRA/NINJ1/SEC63/RRN3/COPA/ZFPL1/CEBPG/HSP90B1/CNIH1/CSNK1A1/SCAMP2/ATF6/PMS2/EIF2S2/RAB22A/CBX4/PTP4A2/UBXN1/GOSR2/ASNS/SEPHS2/STAM2/DNAJA3/CBS/DNAJB9/UNG/USP3/MGAT1/DPAGT1/RPL12/CANX/PFDN2/SHMT2/XPC/EIF4EBP1/ENTPD6/DDX10/BLVRB/BACH1/EGR1/APBA3/YIF1A/RAD50/RELA/IL6/GOLGA5/POLI/YKT6/GALE/CD55/TIMP1/COPG1/XPOT/NAMPT/MTHFD2/HSPA13/BCL2L1/DNAJC1/MAPK6/AVEN/SPHK1/FAM3A/MKNK2/CDK7/TS…	Selected genes up-regulated in response to the Ras inhibitor salirasib [PubChem=5469318] in a panel of cancer cell lines with constantly active HRAS [GeneID=3265].	Deregulation of Ras pathways results in complex abnormalities of multiple signaling cascades that contribute to human malignancies. Ras is therefore considered an appropriate target for cancer therapy. In light of the complexity of the deregulated Ras pathway, it is important to decipher at the molecular level the response of cancer cells to Ras inhibitors that would reregulate it. In the present…
C2	GNL2	GARY_CD5_TARGETS_DN	GARY_CD5_TARGETS_DN	400	-0.318815	-1.53249	4.66902e-05	0.00184377	0.00150605	4488	tags=40%, list=30%, signal=29%	POLE2/PAFAH1B1/NUP160/DNAJC10/LCMT2/DNAJA1/TM2D2/USP6NL/DDX18/HSPA5/ZDHHC16/MRPS12/CCAR1/BLZF1/PAN2/MGAT2/EIF1AX/ALG13/HNRNPC/PPIB/SRRT/GAR1/TRMT5/LARP4/PSMB5/STAG1/EIF2B1/FLAD1/PNP/PDIA6/NOL11/HSPH1/HSP90B1/DRG1/GALNT7/SH3TC1/ICE1/DDX27/PNN/PSMD13/CUL4A/CSTF2/PPIL1/CNDP2/PPIG/ASCC3/POLR3G/INTS2/OTUD6B/UBAP2L/BAG5/SEC23IP/TNPO1/PRPF38B/GANAB/SRFBP1/IPO11/SLC30A7/PLAA/WDR3/MRPS16/MSANTD4/STIP1/UBE…	Genes down-regulated in Daudi cells (B lymphocytes) stably expressing CD5 [GeneID=921] off a plasmid vector.	Chronic lymphocytic leukemia (CLL) results in the accumulation of B cells, presumably reflecting the selection of malignant cell precursors with Ag combined with complex alterations in protein activity. Repeated BCR stimulation of normal B cells leads to anergy and CD5 expression, both of which are features of CLL. Because CD5 is phosphorylated on tyrosine following BCR engagement and negatively …
C2	GNL2	VANOEVELEN_MYOGENESIS_SIN3A_TARGETS	VANOEVELEN_MYOGENESIS_SIN3A_TARGETS	197	-0.375094	-1.67302	0.000116219	0.00364604	0.00297819	3556	tags=36%, list=23%, signal=28%	SCAMP2/TFB1M/PMS2/LIN28A/ZNF189/TOMM34/LPCAT3/COA7/DDX51/ST6GAL1/FLII/MRPS16/RPP38/MSANTD4/SLC12A9/DPAGT1/MZT1/MFSD5/NSUN3/RCN1/PTPN1/PBLD/SIPA1L1/ZCCHC24/RAE1/TERF2IP/RNF181/POP7/URB2/AHCY/PTDSS2/C1orf131/MED15/ABCC5/CLCN5/ABHD6/NLN/SH3GL1/TBC1D24/IDH3A/LMLN/SUPT6H/HS2ST1/BBS5/HMGA1/PMM2/FTL/USP5/GPANK1/SLC39A3/COQ10B/RHBDD2/MINK1/CNPPD1/WWP2/TSEN54/UCHL3/CCT5/PKP4/FHIT/SDC1/TXNRD1/BAZ1A/TRMT6/G…	Loci bound exclusively by SIN3A [GeneID=25942] in myotubules.	The highly related mammalian Sin3A and Sin3B proteins provide a versatile platform for chromatin-modifying activities. Sin3-containing complexes play a role in gene repression through deacetylation of nucleosomes. Here, we explore a role for Sin3 in myogenesis by examining the phenotypes resulting from acute somatic deletion of both isoforms in vivo and from primary myotubes in vitro. Myotubes ab…
C2	GNL2	SCHLOSSER_MYC_TARGETS_REPRESSED_BY_SERUM	SCHLOSSER_MYC_TARGETS_REPRESSED_BY_SERUM	141	-0.389807	-1.6781	0.000483251	0.00941006	0.0076864	4938	tags=47%, list=33%, signal=32%	USP10/TIAL1/U2AF1/ACTL6A/RANBP1/DEAF1/LYPLA1/TCERG1/CEBPB/HSPE1/YY1/BUB3/SNRPF/DIMT1/DCUN1D4/CCT8/PRPS1/RNF114/ZC3H14/TGDS/PDIA6/THAP9-AS1/CBX3/MNT/MRPL3/BLMH/TMX1/SSB/UBE2K/PSMG1/PGAM1/RABGGTB/DDX10/TXN/CHERP/ALG8/LDHB/ZC3H15/HPRT1/RAN/EIF2S1/XPOT/PSMD14/HIRA/MTHFD2/PNO1/EI24/NUP93/EIF3A/KDSR/IDH3A/ITPA/HSPD1/ATP13A3/ANP32B/CCT2/HDAC2/KPNA2/CCT5/ETF1/SMARCC1/DNAJC2/PRMT3/GNL2/HK2/SLC3A2	Cluster 7: genes up-regulated in B493-6 cells (B lymphocytes) by MYC [GeneID=4609] and down-regulated by the combination of MYC and serum.	Proliferation of higher eukaryotic cells is triggered by the proto-oncogene c-myc (myc), which is induced downstream of a large number of growth factor receptors. Myc, a basic helix-loop-helix leucine zipper transcription factor, transmits growth signals by up- and downregulation of target genes. The importance of Myc in growth control is well established. However, the number of growth control ge…
C2	GNL2	TARTE_PLASMA_CELL_VS_PLASMABLAST_DN	TARTE_PLASMA_CELL_VS_PLASMABLAST_DN	257	-0.373788	-1.72631	1.09147e-05	0.000655693	0.000535589	2541	tags=27%, list=17%, signal=23%	PPP4C/TXN/HSPA4/CDC25B/LDHB/PAICS/HPRT1/SCAP/NASP/GGH/AHCY/SLA/RRP1B/EIF2S1/PSMD14/POLD2/CLEC2B/SMC1A/MTHFD2/RAB27A/BCL3/HSD17B10/BOP1/COASY/ATIC/PSMD4/GART/EIF3A/MAPK6/MAPKAPK3/TUBA4A/CCT7/ACOT7/ATP13A3/EXOSC2/PSMC5/PRKCB/CYTIP/SMARCA4/LBR/YWHAH/CCT6A/CCT2/ABCE1/UCHL3/IL2RB/KPNA2/CCT5/KIF2A/PSMB8/ETF1/DDX39A/GNL2/TUBG1/EBNA1BP2/CKS2/NFIL3/MVP/KIF14/UBE2S/CCNE1/NME1/TKT/BYSL/DHCR24/CTPS1/PFKP/FAS…	Genes down-regulated in mature plasma cells compared with plasmablastic B lymphocytes.	Plasma cells (PCs), the end point of B-cell differentiation, are a heterogeneous cell compartment comprising several cell subsets from short-lived highly proliferative plasmablasts to long-lived nondividing fully mature PCs. Whereas the major transcription factors driving the differentiation of B cells to PCs were recently identified, the subtle genetic changes that underlie the transition from p…
C5	GNL2	GOBP_RIBONUCLEOPROTEIN_COMPLEX_BIOGENESIS	GOBP_RIBONUCLEOPROTEIN_COMPLEX_BIOGENESIS	409	-0.510212	-2.48353	1e-10	5.98938e-08	5.46316e-08	3823	tags=43%, list=25%, signal=33%	CHD7/RRN3/SNRPD2/DDX54/NOL11/NOL9/SF3A3/RPL7L1/BRIX1/EIF3G/WDR12/EIF2A/DDX27/XRCC5/MPV17L2/TFB1M/PRPF18/SNRPB2/PRKDC/CUL4A/AGO3/PRPF3/SRPK1/EIF2S2/DDX51/CLP1/DDX52/IMP4/NSUN5P1/FCF1/SNRPE/SRFBP1/RPS8/WDR3/PELP1/TSR1/SURF6/RPP38/KRI1/ISG20L2/RPS17/EIF3M/MRPS2/EIF3I/YTHDF2/POP4/NOP58/ESF1/DDX31/REXO4/CRNKL1/NSUN3/SNRPG/SF3B5/SDAD1/DDX20/WDR77/PRPF8/GEMIN4/SF3A1/DDX10/MPHOSPH10/EXOSC1/NIP7/NOP10/TXN…	A cellular process that results in the biosynthesis of constituent macromolecules, assembly, and arrangement of constituent parts of a complex containing RNA and proteins. Includes the biosynthesis of the constituent RNA and protein molecules, and those macromolecular modifications that are involved in synthesis or assembly of the ribonucleoprotein complex. [GOC:isa_complete, GOC:mah]
C5	GNL2	GOBP_RIBOSOME_BIOGENESIS	GOBP_RIBOSOME_BIOGENESIS	281	-0.555196	-2.599	1e-10	5.98938e-08	5.46316e-08	3823	tags=49%, list=25%, signal=37%	CHD7/RRN3/DDX54/NOL11/NOL9/RPL7L1/BRIX1/WDR12/EIF2A/DDX27/XRCC5/MPV17L2/TFB1M/PRKDC/CUL4A/DDX51/DDX52/IMP4/NSUN5P1/FCF1/SRFBP1/RPS8/WDR3/PELP1/TSR1/SURF6/RPP38/KRI1/ISG20L2/RPS17/MRPS2/YTHDF2/POP4/NOP58/ESF1/DDX31/REXO4/NSUN3/SDAD1/GEMIN4/DDX10/MPHOSPH10/EXOSC1/NIP7/NOP10/GLUL/DHX29/MTERF3/POP7/TMA16/EXOSC3/ERI1/NHP2/USP36/SDE2/RAN/GTPBP10/URB2/PA2G4/RRP7A/RSL1D1/RRP1B/RRP15/C1orf131/NOM1/PWP2/GT…	A cellular process that results in the biosynthesis of constituent macromolecules, assembly, and arrangement of constituent parts of ribosome subunits; includes transport to the sites of protein synthesis. [GOC:ma, PMID:26404467, Wikipedia:Ribosome_biogenesis]
C2	GPX3	WP_METAPATHWAY_BIOTRANSFORMATION_PHASE_I_AND_II	WP_METAPATHWAY_BIOTRANSFORMATION_PHASE_I_AND_II	98	-0.382473	-1.52965	0.00504327	0.047536	0.0388288	2119	tags=30%, list=14%, signal=26%	CYP2C19/GSTO2/CYP27A1/CYP2R1/CHST3/GSTZ1/HS6ST2/AKR1A1/KCNAB2/GPX2/NAT9/HS2ST1/GSS/NAA20/GSTT2/CYP4B1/AKR1B10/CHST11/NAT10/CYP26B1/CHST1/AKR1C1/EPHX1/GSR/MGST1/GPX3/NNMT/AKR1C2/AKR1C3	Metapathway biotransformation Phase I and II
C2	GPX3	WP_NRF2_PATHWAY	WP_NRF2_PATHWAY	100	-0.405937	-1.63471	0.00157516	0.0223669	0.0182699	2590	tags=38%, list=17%, signal=32%	SLC6A6/SLC2A3/SLC2A14/KEAP1/SLC6A3/BLVRB/TXN/EGR1/ME1/CBR1/PRDX1/ABCC5/SLC39A14/CES3/FTH1/GPX2/CYP4A11/PRDX6/CES2/FTL/SLC39A3/GSTT2/SLC39A9/SLC6A2/SQSTM1/PGD/ABCC4/TXNRD1/MAFG/SLC39A4/GSR/GPX3/SRXN1/MAFF/NQO1/SLC5A6/CES4A/HMOX1	NRF2 pathway
C2	GPX3	WP_SELENIUM_MICRONUTRIENT_NETWORK	WP_SELENIUM_MICRONUTRIENT_NETWORK	55	-0.467143	-1.70558	0.00299922	0.0341092	0.0278614	3202	tags=35%, list=21%, signal=27%	NFKB1/SEPHS2/MSRB1/CBS/SOD1/GPX4/TXN/RELA/IL6/PRDX1/GPX2/XDH/MPO/TXNRD1/ABCA1/GSR/GPX3/SERPINA3/SAA1	Selenium micronutrient network
C2	GPX3	WP_NUCLEAR_RECEPTORS_METAPATHWAY	WP_NUCLEAR_RECEPTORS_METAPATHWAY	225	-0.383143	-1.74473	1.90303e-05	0.000959503	0.00078375	1833	tags=23%, list=12%, signal=21%	PRDX1/ABCC5/EHHADH/SLC39A14/CES3/SMC1A/FTH1/GPR153/SLC26A2/GPX2/NR1H3/CYP4A11/ACOX1/PRDX6/BAX/CES2/PSMC5/FTL/SLC39A3/GSTT2/SLC39A9/SLC6A2/SQSTM1/PGD/ABCC4/S100P/TXNRD1/SREBF1/CDC42EP3/IP6K3/MAFG/FOXO1/ANKRD1/SLC39A4/GSR/VDR/FKBP5/JUNB/MFGE8/MGST1/ABHD2/GPX3/SRXN1/MAFF/SCD/NQO1/SLC5A6/PCK1/FASN/MYC/CES4A/HMOX1	Nuclear receptors meta-pathway
C5	GPX3	GOBP_RESPONSE_TO_TOXIC_SUBSTANCE	GOBP_RESPONSE_TO_TOXIC_SUBSTANCE	182	-0.407264	-1.80045	1.25749e-05	0.00146958	0.00134046	892	tags=18%, list=6%, signal=17%	AKR1B10/ABCB6/RAB29/MPO/AIFM2/CP/SLC22A3/SLC11A1/SDC1/MDM2/TXNRD1/SNN/HP/SLC47A1/EPHX1/GSR/MGST1/GPX3/SRXN1/SLC22A5/MT1M/NQO1/MT1X/MT1F/MT1G/MT1E/MT2A/CDKN1A/MT1HL1/INHBB/MT1H/S100A9	Any process that results in a change in state or activity of a cell or an organism (in terms of movement, secretion, enzyme production, gene expression, etc.) as a result of a toxic stimulus. [GOC:lr]
C2	GPX3	WP_FOLATE_METABOLISM	WP_FOLATE_METABOLISM	44	-0.523628	-1.82744	0.00154747	0.0221791	0.0181165	3202	tags=43%, list=21%, signal=34%	NFKB1/MTHFD1/SHMT1/CBS/SOD1/SHMT2/GPX4/RELA/IL6/AHCY/MTHFD2/GPX2/GART/MPO/TP53/ABCA1/GPX3/SERPINA3/SAA1	Folate metabolism
C2	GPX3	ICHIBA_GRAFT_VERSUS_HOST_DISEASE_35D_UP	ICHIBA_GRAFT_VERSUS_HOST_DISEASE_35D_UP	109	-0.452033	-1.85637	4.29828e-05	0.00171777	0.00140312	683	tags=16%, list=4%, signal=15%	STX3/NOP2/LITAF/TRAF3IP2/APBB1IP/LBP/NABP1/GPX3/QSOX1/NNMT/SCD/CTPS1/MT2A/S100A8/SERPINA3/S100A9/SLPI	Hepatic graft versus host disease (GVHD), day 35: genes up-regulated in allogeneic vs syngeneic bone marrow transplant.	The liver, skin, and gastrointestinal tract are major target organs of acute graft-versus-host disease (GVHD), the major complication of allogeneic bone marrow transplantation (BMT). In order to gain a better understanding of acute GVHD in the liver, we compared the gene expression profiles of livers after experimental allogeneic and syngeneic BMT using oligonucleotide microarray. At 35 days afte…
C2	GPX3	REACTOME_CELLULAR_RESPONSE_TO_CHEMICAL_STRESS	REACTOME_CELLULAR_RESPONSE_TO_CHEMICAL_STRESS	183	-0.429979	-1.91366	9.03145e-07	0.000100001	8.16838e-05	3250	tags=37%, list=21%, signal=29%	UBC/GSTP1/NFKB1/HMOX2/GCLC/PSMB4/PSMB1/PSMA4/PSMD7/PSMA5/CCS/SOD1/PSMB6/KEAP1/CREBBP/BLVRB/TXN/BACH1/ME1/PSMD6/RELA/NPLOC4/PSMC6/MED1/PSMD12/TALDO1/NCOA1/VCP/PSMD2/PRDX1/PSMD14/PSME1/SESN2/GPX2/BCL2L1/PSMD4/PSME3/PSMD1/PRDX6/PSMD11/PSMB3/PSMC4/PSMA7/PSMC5/MAFK/PSMC1/SQSTM1/PGD/TBL1X/PSMD3/ABCF2/PSMB8/ATOX1/TXNRD1/MAFG/PRKCD/GSR/GPX3/TKT/SRXN1/PSMD8/AREG/NQO1/DPP3/MYC/HMOX1/CDKN1A	Cellular response to chemical stress
C2	GPX3	CONCANNON_APOPTOSIS_BY_EPOXOMICIN_UP	CONCANNON_APOPTOSIS_BY_EPOXOMICIN_UP	201	-0.438219	-1.96124	8.50355e-08	1.71498e-05	1.40085e-05	1586	tags=25%, list=10%, signal=23%	MAP2/LIN37/BBC3/GABARAPL1/PSMD1/UPP1/ABLIM3/PSMD11/TUBA4A/JMJD6/KLHL21/KLF6/SLC12A4/TNFSF9/DYNC1I1/SQSTM1/NACC2/TSPYL2/AQP3/UBFD1/SLC38A6/ANXA2/DNAJC2/MDM2/CCPG1/TNFRSF10B/NQO2/ADRM1/STK17A/PHTF1/TTC39A/SERPINH1/AKR1C1/GSR/SPP1/MAP3K14/GPX3/SLC3A2/LMO2/DUSP4/ELL2/MAFF/PHKG2/NQO1/RRAD/IL6R/HMOX1/GADD45A/CDKN1A/AKR1C3	Genes up-regulated in SH-SY5Y cells (neuroblastoma) after treatment with epoxomicin [PubChem=3035402], a protease inhibitor causing apoptosis.	The proteasome has emerged as a novel target for antineoplastic treatment of hematological malignancies and solid tumors, including those of the central nervous system. To identify cell death pathways activated in response to inhibition of the proteasome system in cancer cells, we treated human SH-SY5Y neuroblastoma cells with the selective proteasome inhibitor (PI) epoxomicin (Epoxo). Prolonged …
C2	GPX3	WP_OXIDATIVE_STRESS_RESPONSE	WP_OXIDATIVE_STRESS_RESPONSE	30	-0.623735	-1.98834	0.000228955	0.00556583	0.00454633	1458	tags=33%, list=10%, signal=30%	XDH/GSTT2/TXNRD1/GSR/JUNB/MGST1/GPX3/NQO1/MT1X/HMOX1	Oxidative stress response
C2	GPX3	IBRAHIM_NRF1_UP	IBRAHIM_NRF1_UP	387	-0.424583	-2.03832	1e-10	6.27444e-08	5.12515e-08	4366	tags=45%, list=29%, signal=33%	PGRMC1/PRNP/DNAJA1/RIOK2/NFRKB/HSPA5/EIF4H/AHSA1/KCMF1/LYAR/SSR1/SET/TBC1D30/KIAA0930/TAF2/DDHD1/CCT8/NCKAP1/HSPA9/NUP62/STX12/PRKCI/TPST2/PSMB5/EIF2B1/PDIA6/NOL11/TMTC3/HSPH1/SF3A3/BRIX1/MBD1/ABCD1/GRPEL1/ABHD4/CUL4A/PDAP1/TM9SF3/BLMH/SRPK1/EIF2S2/HNRNPR/GSTP1/PRPF4/B4GALNT1/IWS1/ARCN1/IK/SNW1/NACA/WDR3/TSR1/SSB/EDEM3/SCARB2/STIP1/BAG2/SLC6A6/DNAJC21/MRFAP1/ESF1/ZNF746/MTDH/RAB35/KIF3B/RCN1/CANX…	Genes up-regulated in HEK293T cells overexpressing FLAG-NRF1	The NRF transcription factors NRF1, NRF2, and NRF3, are a subset of Cap'n'collar transcriptional regulators which modulate the expression of genes harboring antioxidant-response element (ARE) sequences within their genomic loci. Despite the emerging physiological importance of NRF family members, the repertoire of their genetic targets remains incompletely defined. Here we use RNA-sequencing-base…
C5	GPX3	GOBP_DETOXIFICATION	GOBP_DETOXIFICATION	111	-0.500029	-2.04792	1.27666e-06	0.000214932	0.000196048	1833	tags=32%, list=12%, signal=28%	PRDX1/GSTZ1/AKR1A1/SESN2/GPX2/OSCP1/PRDX6/UBIAD1/SLC22A18/AKR1B10/ABCB6/RAB29/MPO/AIFM2/CP/SLC22A3/SLC11A1/TXNRD1/HP/SLC47A1/GSR/MGST1/GPX3/SRXN1/SLC22A5/MT1M/NQO1/MT1X/MT1F/MT1G/MT1E/MT2A/MT1HL1/MT1H/S100A9	Any process that reduces or removes the toxicity of a toxic substance. These may include transport of the toxic substance away from sensitive areas and to compartments or complexes whose purpose is sequestration of the toxic substance. [GOC:dos]
C2	GPX3	HOUSTIS_ROS	HOUSTIS_ROS	33	-0.721051	-2.37916	2.6532e-07	3.9833e-05	3.25368e-05	2688	tags=58%, list=18%, signal=47%	SOD1/GPX4/TXN/PRDX1/FTH1/GLRX2/GPX2/XDH/PRDX6/BAX/SDC4/CP/TXNRD1/HP/GSR/GPX3/HMOX1/MT2A/GLRX	Genes known to modulate ROS or whose expression changes in response to ROS	Insulin resistance is a cardinal feature of type 2 diabetes and is characteristic of a wide range of other clinical and experimental settings. Little is known about why insulin resistance occurs in so many contexts. Do the various insults that trigger insulin resistance act through a common mechanism? Or, as has been suggested, do they use distinct cellular pathways? Here we report a genomic anal…
C2	HEATR1	GARY_CD5_TARGETS_DN	GARY_CD5_TARGETS_DN	400	-0.318815	-1.53249	4.66902e-05	0.00184377	0.00150605	4488	tags=40%, list=30%, signal=29%	POLE2/PAFAH1B1/NUP160/DNAJC10/LCMT2/DNAJA1/TM2D2/USP6NL/DDX18/HSPA5/ZDHHC16/MRPS12/CCAR1/BLZF1/PAN2/MGAT2/EIF1AX/ALG13/HNRNPC/PPIB/SRRT/GAR1/TRMT5/LARP4/PSMB5/STAG1/EIF2B1/FLAD1/PNP/PDIA6/NOL11/HSPH1/HSP90B1/DRG1/GALNT7/SH3TC1/ICE1/DDX27/PNN/PSMD13/CUL4A/CSTF2/PPIL1/CNDP2/PPIG/ASCC3/POLR3G/INTS2/OTUD6B/UBAP2L/BAG5/SEC23IP/TNPO1/PRPF38B/GANAB/SRFBP1/IPO11/SLC30A7/PLAA/WDR3/MRPS16/MSANTD4/STIP1/UBE…	Genes down-regulated in Daudi cells (B lymphocytes) stably expressing CD5 [GeneID=921] off a plasmid vector.	Chronic lymphocytic leukemia (CLL) results in the accumulation of B cells, presumably reflecting the selection of malignant cell precursors with Ag combined with complex alterations in protein activity. Repeated BCR stimulation of normal B cells leads to anergy and CD5 expression, both of which are features of CLL. Because CD5 is phosphorylated on tyrosine following BCR engagement and negatively …
C5	HEATR1	GOBP_TRANSCRIPTION_BY_RNA_POLYMERASE_I	GOBP_TRANSCRIPTION_BY_RNA_POLYMERASE_I	62	-0.473877	-1.76479	0.00160261	0.0499477	0.0455594	1463	tags=23%, list=10%, signal=20%	NCL/MTOR/SMARCA4/UTP15/POLR1A/TAF1C/POLR1C/SIRT7/HEATR1/WDR75/DHX33/DDX21/WDR43/TAF1B	The synthesis of RNA from a DNA template by RNA polymerase I (RNAP I), originating at an RNAP I promoter. [GOC:jl, GOC:txnOH]
C5	HEATR1	GOBP_POSITIVE_REGULATION_OF_TRANSCRIPTION_BY_RNA_POLYMERASE_I	GOBP_POSITIVE_REGULATION_OF_TRANSCRIPTION_BY_RNA_POLYMERASE_I	31	-0.570638	-1.83787	0.00157439	0.0496957	0.0453295	1463	tags=32%, list=10%, signal=29%	NCL/MTOR/SMARCA4/UTP15/SIRT7/HEATR1/WDR75/DHX33/DDX21/WDR43	Any process that activates or increases the frequency, rate or extent of transcription mediated by RNA polymerase I. [GOC:go_curators, GOC:txnOH]
C5	HEATR1	GOMF_SNORNA_BINDING	GOMF_SNORNA_BINDING	28	-0.650914	-2.03164	0.000250478	0.0141196	0.0128791	3509	tags=68%, list=23%, signal=52%	XRCC5/PRKDC/IMP4/WDR3/TSR1/NOP58/NOP10/NHP2/SDE2/BMS1/NOP14/DKC1/UTP6/HEATR1/DHX37/DDX21/RRP9/TBL3/BYSL	Binding to a small nucleolar RNA. [GOC:mah]
C5	HEATR1	GOCC_90S_PRERIBOSOME	GOCC_90S_PRERIBOSOME	24	-0.723186	-2.16822	3.89731e-05	0.00373479	0.00340666	3146	tags=75%, list=21%, signal=60%	IMP4/SRFBP1/WDR3/KRI1/MPHOSPH10/RRP7A/PWP2/BMS1/WDR36/BOP1/UTP20/UTP18/NOP14/UTP6/HEATR1/TBL3/PES1/NOC4L	A large ribonucleoprotein complex considered to be the earliest preribosomal complex. In S. cerevisiae, it has a size of 90S and consists of the 35S pre-rRNA, early-associating ribosomal proteins most of which are part of the small ribosomal subunit, the U3 snoRNA and associated proteins. [GOC:krc, GOC:vw, PMID:12150911, PMID:12957375, PMID:15120992]
C2	HEATR1	REACTOME_RRNA_PROCESSING	REACTOME_RRNA_PROCESSING	184	-0.515175	-2.29292	1e-10	6.27444e-08	5.12515e-08	3163	tags=40%, list=21%, signal=32%	DDX52/IMP4/RPL36AL/FCF1/RPS8/WDR3/PELP1/TSR1/RPP38/ISG20L2/RPS17/TEX10/NOP58/RPL12/ELAC2/RPL36/MPHOSPH10/EXOSC1/NIP7/NOP10/CSNK1D/RPL22L1/RPL17/RBM28/EXOSC3/ERI1/NHP2/RRP7A/PWP2/BMS1/PNO1/HSD17B10/UTP3/WDR36/BOP1/FBL/NCL/UTP20/GNL3/EMG1/WDR46/XRN2/UTP18/PDCD11/EXOSC2/LTV1/EXOSC10/UTP14A/UTP15/NOP14/DKC1/RPL10L/RIOK1/UTP6/RPP40/NAT10/NOB1/RPL3/DCAF13/NOP2/HEATR1/WDR75/DHX37/RPS27L/EXOSC5/DDX21/WDR…	rRNA processing
C5	HEATR1	GOBP_MATURATION_OF_SSU_RRNA	GOBP_MATURATION_OF_SSU_RRNA	49	-0.670885	-2.34883	2.82682e-08	9.34117e-06	8.52047e-06	3163	tags=57%, list=21%, signal=45%	DDX52/IMP4/SRFBP1/RPS8/WDR3/TSR1/KRI1/MPHOSPH10/RSL1D1/PWP2/BMS1/UTP3/NOL10/UTP20/WDR46/RRS1/NOP14/RIOK1/UTP6/RPP40/NAT10/NOB1/DCAF13/HEATR1/DHX37/WDR43/TBL3/BYSL	Any process involved in the maturation of a precursor Small SubUnit (SSU) ribosomal RNA (rRNA) molecule into a mature SSU-rRNA molecule. [GOC:curators]
C5	HEATR1	GOCC_SMALL_SUBUNIT_PROCESSOME	GOCC_SMALL_SUBUNIT_PROCESSOME	65	-0.638746	-2.3749	1.13169e-08	4.17114e-06	3.80467e-06	3146	tags=57%, list=21%, signal=45%	IMP4/FCF1/RPS8/WDR3/RPS17/NOP58/MPHOSPH10/RRP7A/C1orf131/PWP2/DNTTIP2/BMS1/PNO1/UTP3/NOL10/WDR36/FBL/UTP20/EMG1/WDR46/UTP18/PDCD11/EXOSC10/UTP14A/UTP15/NOP14/AATF/UTP6/NAT10/DCAF13/HEATR1/WDR75/DHX37/WDR43/RRP9/TBL3/NOC4L	A large ribonucleoprotein complex that is an early preribosomal complex. In S. cerevisiae, it has a size of 80S and consists of the 35S pre-rRNA, early-associating ribosomal proteins most of which are part of the small ribosomal subunit, the U3 snoRNA and associated proteins. [GOC:krc, GOC:vw, PMID:12068309, PMID:12957375, PMID:15120992, PMID:15590835]
C2	HEATR1	MANALO_HYPOXIA_DN	MANALO_HYPOXIA_DN	246	-0.52545	-2.41224	1e-10	6.27444e-08	5.12515e-08	3340	tags=42%, list=22%, signal=34%	SNAPC5/HMBS/PPAT/COA7/MAZ/CEP83/CSE1L/POLR3G/CLPB/BCS1L/SEC23IP/MTHFD1/TOR3A/TELO2/SCLY/TSR1/MCM3/RFC2/PSMG1/WDR77/NEK4/ILF3/MTERF3/POP7/SEH1L/LETM1/RBM28/POLA2/POMT2/RAD51/NUP85/NASP/URB2/PA2G4/RRP1B/RRP15/SLC25A15/DDX23/EIF2S1/MCFD2/PWP2/GTPBP4/POLD2/CENPN/DHX35/PNO1/GLRX2/BOP1/ATIC/PSME3/GART/IDH3A/PSMD11/UTP20/PDCD2/TUBB4B/IPO4/RSAD1/EMG1/UBIAD1/ATP13A3/RUVBL1/HMGA1/EXOSC2/GEMIN6/RRS1/METTL2B…	Genes down-regulated in response to both hypoxia and overexpression of an active form of HIF1A [GeneID=3091].	Hypoxia-inducible factor 1 (HIF-1) activates transcription of genes encoding angiogenic growth factors, which are secreted by hypoxic cells and stimulate endothelial cells, leading to angiogenesis. To determine whether HIF-1 also mediates cell-autonomous responses to hypoxia, we have compared gene expression profiles in arterial endothelial cells cultured under nonhypoxic versus hypoxic condition…
C5	HEATR1	GOBP_MATURATION_OF_SSU_RRNA_FROM_TRICISTRONIC_RRNA_TRANSCRIPT_SSU_RRNA_5_8S_RRNA_LSU_RRNA	GOBP_MATURATION_OF_SSU_RRNA_FROM_TRICISTRONIC_RRNA_TRANSCRIPT_SSU_RRNA_5_8S_RRNA_LSU_RRNA	32	-0.74782	-2.41348	6.61694e-08	1.92152e-05	1.7527e-05	3069	tags=62%, list=20%, signal=50%	RPS8/TSR1/KRI1/RSL1D1/PWP2/BMS1/UTP3/NOL10/UTP20/WDR46/RRS1/NOP14/UTP6/RPP40/DCAF13/HEATR1/DHX37/WDR43/TBL3/BYSL	Any process involved in the maturation of a precursor Small SubUnit (SSU) ribosomal RNA (rRNA) molecule into a mature SSU-rRNA molecule from the pre-rRNA molecule originally produced as a tricistronic rRNA transcript that contains the Small Subunit (SSU) rRNA, 5.8S rRNA, and the Large Subunit (LSU) in that order from 5' to 3' along the primary transcript. [GOC:curators]
C5	HEATR1	GOBP_RIBOSOMAL_SMALL_SUBUNIT_BIOGENESIS	GOBP_RIBOSOMAL_SMALL_SUBUNIT_BIOGENESIS	96	-0.608366	-2.43678	1e-10	5.98938e-08	5.46316e-08	3163	tags=50%, list=21%, signal=40%	DDX52/IMP4/FCF1/SRFBP1/RPS8/WDR3/TSR1/SURF6/KRI1/RPS17/NOP58/MPHOSPH10/RRP7A/RSL1D1/C1orf131/NOM1/PWP2/DNTTIP2/BMS1/PNO1/UTP3/NOL10/WDR36/FBL/UTP20/EMG1/WDR46/UTP18/LTV1/EXOSC10/RRS1/UTP15/NOP14/RIOK1/AATF/UTP6/RPP40/NAT10/NOB1/DCAF13/HEATR1/WDR75/DHX37/RPS27L/WDR43/RRP9/TBL3/BYSL	A cellular process that results in the biosynthesis of constituent macromolecules, assembly, and arrangement of constituent parts of a small ribosomal subunit; includes transport to the sites of protein synthesis. [GOC:jl]
C2	HEATR1	REACTOME_RRNA_MODIFICATION_IN_THE_NUCLEUS_AND_CYTOSOL	REACTOME_RRNA_MODIFICATION_IN_THE_NUCLEUS_AND_CYTOSOL	52	-0.691328	-2.47559	1.62022e-09	5.382e-07	4.39617e-07	3163	tags=67%, list=21%, signal=53%	DDX52/IMP4/FCF1/WDR3/NOP58/MPHOSPH10/NOP10/NHP2/RRP7A/PWP2/BMS1/PNO1/UTP3/WDR36/FBL/UTP20/EMG1/WDR46/UTP18/PDCD11/UTP14A/UTP15/NOP14/DKC1/UTP6/NAT10/DCAF13/NOP2/HEATR1/WDR75/DHX37/WDR43/RRP9/TBL3/NOC4L	rRNA modification in the nucleus and cytosol
C5	HEATR1	GOBP_RIBONUCLEOPROTEIN_COMPLEX_BIOGENESIS	GOBP_RIBONUCLEOPROTEIN_COMPLEX_BIOGENESIS	409	-0.510212	-2.48353	1e-10	5.98938e-08	5.46316e-08	3823	tags=43%, list=25%, signal=33%	CHD7/RRN3/SNRPD2/DDX54/NOL11/NOL9/SF3A3/RPL7L1/BRIX1/EIF3G/WDR12/EIF2A/DDX27/XRCC5/MPV17L2/TFB1M/PRPF18/SNRPB2/PRKDC/CUL4A/AGO3/PRPF3/SRPK1/EIF2S2/DDX51/CLP1/DDX52/IMP4/NSUN5P1/FCF1/SNRPE/SRFBP1/RPS8/WDR3/PELP1/TSR1/SURF6/RPP38/KRI1/ISG20L2/RPS17/EIF3M/MRPS2/EIF3I/YTHDF2/POP4/NOP58/ESF1/DDX31/REXO4/CRNKL1/NSUN3/SNRPG/SF3B5/SDAD1/DDX20/WDR77/PRPF8/GEMIN4/SF3A1/DDX10/MPHOSPH10/EXOSC1/NIP7/NOP10/TXN…	A cellular process that results in the biosynthesis of constituent macromolecules, assembly, and arrangement of constituent parts of a complex containing RNA and proteins. Includes the biosynthesis of the constituent RNA and protein molecules, and those macromolecular modifications that are involved in synthesis or assembly of the ribonucleoprotein complex. [GOC:isa_complete, GOC:mah]
C5	HEATR1	GOBP_RRNA_PROCESSING	GOBP_RRNA_PROCESSING	197	-0.570203	-2.54564	1e-10	5.98938e-08	5.46316e-08	3163	tags=51%, list=21%, signal=41%	CHD7/DDX54/NOL11/NOL9/RPL7L1/BRIX1/WDR12/DDX27/TFB1M/PRKDC/DDX51/DDX52/IMP4/NSUN5P1/FCF1/SRFBP1/RPS8/WDR3/PELP1/TSR1/RPP38/KRI1/RPS17/YTHDF2/POP4/NOP58/ESF1/REXO4/NSUN3/GEMIN4/DDX10/MPHOSPH10/EXOSC1/NOP10/POP7/EXOSC3/ERI1/NHP2/USP36/SDE2/PA2G4/RRP7A/RSL1D1/RRP1B/RRP15/PWP2/GTPBP4/RPF2/BMS1/UTP3/NOL10/WDR36/BOP1/FBL/NOL8/UTP20/EMG1/WDR46/XRN2/UTP18/PDCD11/EXOSC2/EXOSC10/RRS1/POP5/UTP14A/ZNHIT6/UTP…	Any process involved in the conversion of a primary ribosomal RNA (rRNA) transcript into one or more mature rRNA molecules. [GOC:curators]
C5	HEATR1	GOBP_RRNA_METABOLIC_PROCESS	GOBP_RRNA_METABOLIC_PROCESS	228	-0.561933	-2.56036	1e-10	5.98938e-08	5.46316e-08	3171	tags=43%, list=21%, signal=35%	POLR1B/DDX52/IMP4/NSUN5P1/FCF1/MAPT/SRFBP1/RPS8/WDR3/PELP1/TSR1/RPP38/KRI1/RPS17/YTHDF2/POP4/NOP58/ESF1/GTF3C2/REXO4/NSUN3/GEMIN4/DDX10/MPHOSPH10/EXOSC1/NOP10/POP7/EXOSC3/ERI1/NHP2/USP36/SDE2/PA2G4/RRP7A/RSL1D1/RRP1B/RRP15/PWP2/GTPBP4/RPF2/BMS1/UTP3/NOL10/WDR36/BOP1/FBL/NCL/NOL8/XRN1/UTP20/MTOR/EMG1/PELO/WDR46/XRN2/UTP18/PDCD11/EXOSC2/EXOSC10/RRS1/SMARCA4/POP5/UTP14A/ZNHIT6/UTP15/NOP14/DKC1/MAK16…	The chemical reactions and pathways involving rRNA, ribosomal RNA, a structural constituent of ribosomes. [ISBN:0198506732]
C5	HEATR1	GOCC_PRERIBOSOME	GOCC_PRERIBOSOME	97	-0.644914	-2.59287	1e-10	5.98938e-08	5.46316e-08	3146	tags=57%, list=21%, signal=45%	IMP4/FCF1/SRFBP1/RPS8/WDR3/TSR1/KRI1/RPS17/NOP58/MPHOSPH10/NIP7/RRP7A/RRP1B/RRP15/C1orf131/PWP2/DNTTIP2/BMS1/PNO1/UTP3/NOL10/WDR36/BOP1/FBL/UTP20/EMG1/WDR46/UTP18/PDCD11/LTV1/EXOSC10/RRS1/UTP14A/UTP15/NOP14/MAK16/RIOK1/AATF/UTP6/NAT10/NOB1/DCAF13/WDR74/MRTO4/HEATR1/WDR75/DHX37/WDR43/RRP9/EBNA1BP2/TBL3/PES1/NOC4L/PPAN/BYSL	Any complex of pre-rRNAs, ribosomal proteins, and associated proteins formed during ribosome biogenesis. [PMID:10567516]
C5	HEATR1	GOBP_RIBOSOME_BIOGENESIS	GOBP_RIBOSOME_BIOGENESIS	281	-0.555196	-2.599	1e-10	5.98938e-08	5.46316e-08	3823	tags=49%, list=25%, signal=37%	CHD7/RRN3/DDX54/NOL11/NOL9/RPL7L1/BRIX1/WDR12/EIF2A/DDX27/XRCC5/MPV17L2/TFB1M/PRKDC/CUL4A/DDX51/DDX52/IMP4/NSUN5P1/FCF1/SRFBP1/RPS8/WDR3/PELP1/TSR1/SURF6/RPP38/KRI1/ISG20L2/RPS17/MRPS2/YTHDF2/POP4/NOP58/ESF1/DDX31/REXO4/NSUN3/SDAD1/GEMIN4/DDX10/MPHOSPH10/EXOSC1/NIP7/NOP10/GLUL/DHX29/MTERF3/POP7/TMA16/EXOSC3/ERI1/NHP2/USP36/SDE2/RAN/GTPBP10/URB2/PA2G4/RRP7A/RSL1D1/RRP1B/RRP15/C1orf131/NOM1/PWP2/GT…	A cellular process that results in the biosynthesis of constituent macromolecules, assembly, and arrangement of constituent parts of ribosome subunits; includes transport to the sites of protein synthesis. [GOC:ma, PMID:26404467, Wikipedia:Ribosome_biogenesis]
C2	KLHDC3	KAYO_CALORIE_RESTRICTION_MUSCLE_UP	KAYO_CALORIE_RESTRICTION_MUSCLE_UP	81	0.465049	1.80614	0.00043073	0.00855884	0.00699111	2086	tags=28%, list=14%, signal=25%	ATP2B2/COL3A1/CLEC3B/LUM/COL1A2/KLHDC3/TOB1/CPA3/FN1/EMP3/SNTA1/TUBA1A/PHKG1/S100A4/COL1A1/SOX15/MYH10/GJB1/SLC2A4/CCNI/RBP1/PAFAH1B3/MTMR11	Upregulated in the vastus lateralis muscle of middle aged rhesus monkeys subjected to caloric restriction since young adulthood vs age matched controls	In laboratory rodents, caloric restriction (CR) retards several age-dependent physiological and biochemical changes in skeletal muscle, including increased steady-state levels of oxidative damage to lipids, DNA, and proteins. We have previously used high-density oligonucleotide arrays to show that CR can prevent or delay most of the major age-related transcriptional alterations in the gastrocnemi…
C2	NIFK	WONG_EMBRYONIC_STEM_CELL_CORE	WONG_EMBRYONIC_STEM_CELL_CORE	292	-0.344905	-1.60864	7.20135e-05	0.00258513	0.00211161	4817	tags=42%, list=32%, signal=29%	KPNA6/RPA3/HNRNPK/EEF2/LYPLA1/NT5DC2/TIMM44/HSPE1/SNRPA1/PDHA1/STOML2/YY1/NCAPD2/BUB3/POLE2/PHF5A/HMGB2/DDX18/CDC34/SMC2/PCNA/DAP3/LMNB1/SET/POLR2F/EIF6/PRPS1/HSPA9/RNPS1/EMC8/PSMB5/RCC2/CBX3/G3BP1/HAT1/BRIX1/ADH5/MRPL39/GJA1/KRAS/NCBP2/XRCC5/EIF2S2/CSE1L/TIMM13/SEPHS2/CDK4/RPS8/SSB/STIP1/MRPL4/MCM3/MRPS2/EIF3I/PSMA5/AK4/MRPS17/PABPC1/APEX1/PSMB6/WDR77/TCF7L1/EIF4EBP1/PPP4C/NIP7/NOP10/POP7/NHP2/E…	The 'core ESC-like gene module': genes coordinately up-regulated in a compendium of mouse embryonic stem cells (ESC) which are shared with the human ESC-like module.	Self-renewal is a hallmark of stem cells and cancer, but existence of a shared stemness program remains controversial. Here, we construct a gene module map to systematically relate transcriptional programs in embryonic stem cells (ESCs), adult tissue stem cells, and human cancers. This map reveals two predominant gene modules that distinguish ESCs and adult tissue stem cells. The ESC-like transcr…
C5	NIFK	GOBP_MATURATION_OF_LSU_RRNA	GOBP_MATURATION_OF_LSU_RRNA	23	-0.639944	-1.90466	0.000946898	0.0335709	0.0306214	1880	tags=65%, list=12%, signal=57%	DDX18/EIF6/NOL9/RPL7L1/WDR12/RRP15/GTPBP4/RPF2/BOP1/ZNHIT6/MAK16/NOP2/NIFK/PES1/URB1	Any process involved in the maturation of a precursor Large SubUnit (LSU) ribosomal RNA (rRNA) molecule into a mature LSU-rRNA molecule. [GOC:curators]
C2	NIFK	YAO_TEMPORAL_RESPONSE_TO_PROGESTERONE_CLUSTER_11	YAO_TEMPORAL_RESPONSE_TO_PROGESTERONE_CLUSTER_11	84	-0.495329	-1.94477	3.4364e-05	0.0015401	0.001258	2405	tags=54%, list=16%, signal=45%	DDX51/TMEM9B/CSE1L/TSR1/STIP1/PEX11A/NOP58/LRP2/XPNPEP1/DUS1L/SEC23B/PA2G4/TALDO1/CLCN5/UBQLN1/BMS1/PNO1/BOP1/IPO7/PSME3/NCBP1/TNFRSF21/ACOT7/NPL/GNL3/PELO/FARSB/MANF/LTV1/TUBB2A/CRELD2/RRS1/MAK16/DNAJB11/ABCE1/KPNA2/MRTO4/LRRC59/METTL1/NIFK/DDX21/PUS1/PPAN/BYSL/AREG	Genes co-regulated in uterus during a time course response to progesterone [PubChem=5994]: SOM cluster 11.	Human infertility and recurrent pregnancy loss caused by implantation defects are poorly understood. Hoxa-10-deficient female mice have severe infertility and recurrent pregnancy loss due to defective uterine implantation. Gene expression profiling experiments reveal that Hoxa-10 is an important regulator of two critical events in implantation: stromal cell proliferation and local immunosuppressi…
C5	NIFK	GOBP_RIBOSOMAL_LARGE_SUBUNIT_BIOGENESIS	GOBP_RIBOSOMAL_LARGE_SUBUNIT_BIOGENESIS	59	-0.593772	-2.18068	5.00613e-07	0.000106608	9.72418e-05	4326	tags=54%, list=28%, signal=39%	DDX18/NPM1/ZNF622/HEATR3/EIF6/NOL9/RPL7L1/BRIX1/WDR12/SURF6/SDAD1/NIP7/TMA16/RRP15/GTPBP4/RPF2/BOP1/RRS1/ZNHIT6/MAK16/RPL10L/WDR74/NOP2/MRTO4/NIFK/DDX28/EBNA1BP2/PES1/TRAF7/URB1/PPAN/NLE1	A cellular process that results in the biosynthesis of constituent macromolecules, assembly, and arrangement of constituent parts of a large ribosomal subunit; includes transport to the sites of protein synthesis. [GOC:jl]
C5	NIFK	GOBP_RIBONUCLEOPROTEIN_COMPLEX_BIOGENESIS	GOBP_RIBONUCLEOPROTEIN_COMPLEX_BIOGENESIS	409	-0.510212	-2.48353	1e-10	5.98938e-08	5.46316e-08	3823	tags=43%, list=25%, signal=33%	CHD7/RRN3/SNRPD2/DDX54/NOL11/NOL9/SF3A3/RPL7L1/BRIX1/EIF3G/WDR12/EIF2A/DDX27/XRCC5/MPV17L2/TFB1M/PRPF18/SNRPB2/PRKDC/CUL4A/AGO3/PRPF3/SRPK1/EIF2S2/DDX51/CLP1/DDX52/IMP4/NSUN5P1/FCF1/SNRPE/SRFBP1/RPS8/WDR3/PELP1/TSR1/SURF6/RPP38/KRI1/ISG20L2/RPS17/EIF3M/MRPS2/EIF3I/YTHDF2/POP4/NOP58/ESF1/DDX31/REXO4/CRNKL1/NSUN3/SNRPG/SF3B5/SDAD1/DDX20/WDR77/PRPF8/GEMIN4/SF3A1/DDX10/MPHOSPH10/EXOSC1/NIP7/NOP10/TXN…	A cellular process that results in the biosynthesis of constituent macromolecules, assembly, and arrangement of constituent parts of a complex containing RNA and proteins. Includes the biosynthesis of the constituent RNA and protein molecules, and those macromolecular modifications that are involved in synthesis or assembly of the ribonucleoprotein complex. [GOC:isa_complete, GOC:mah]
C5	NIFK	GOBP_RRNA_PROCESSING	GOBP_RRNA_PROCESSING	197	-0.570203	-2.54564	1e-10	5.98938e-08	5.46316e-08	3163	tags=51%, list=21%, signal=41%	CHD7/DDX54/NOL11/NOL9/RPL7L1/BRIX1/WDR12/DDX27/TFB1M/PRKDC/DDX51/DDX52/IMP4/NSUN5P1/FCF1/SRFBP1/RPS8/WDR3/PELP1/TSR1/RPP38/KRI1/RPS17/YTHDF2/POP4/NOP58/ESF1/REXO4/NSUN3/GEMIN4/DDX10/MPHOSPH10/EXOSC1/NOP10/POP7/EXOSC3/ERI1/NHP2/USP36/SDE2/PA2G4/RRP7A/RSL1D1/RRP1B/RRP15/PWP2/GTPBP4/RPF2/BMS1/UTP3/NOL10/WDR36/BOP1/FBL/NOL8/UTP20/EMG1/WDR46/XRN2/UTP18/PDCD11/EXOSC2/EXOSC10/RRS1/POP5/UTP14A/ZNHIT6/UTP…	Any process involved in the conversion of a primary ribosomal RNA (rRNA) transcript into one or more mature rRNA molecules. [GOC:curators]
C5	NIFK	GOBP_RRNA_METABOLIC_PROCESS	GOBP_RRNA_METABOLIC_PROCESS	228	-0.561933	-2.56036	1e-10	5.98938e-08	5.46316e-08	3171	tags=43%, list=21%, signal=35%	POLR1B/DDX52/IMP4/NSUN5P1/FCF1/MAPT/SRFBP1/RPS8/WDR3/PELP1/TSR1/RPP38/KRI1/RPS17/YTHDF2/POP4/NOP58/ESF1/GTF3C2/REXO4/NSUN3/GEMIN4/DDX10/MPHOSPH10/EXOSC1/NOP10/POP7/EXOSC3/ERI1/NHP2/USP36/SDE2/PA2G4/RRP7A/RSL1D1/RRP1B/RRP15/PWP2/GTPBP4/RPF2/BMS1/UTP3/NOL10/WDR36/BOP1/FBL/NCL/NOL8/XRN1/UTP20/MTOR/EMG1/PELO/WDR46/XRN2/UTP18/PDCD11/EXOSC2/EXOSC10/RRS1/SMARCA4/POP5/UTP14A/ZNHIT6/UTP15/NOP14/DKC1/MAK16…	The chemical reactions and pathways involving rRNA, ribosomal RNA, a structural constituent of ribosomes. [ISBN:0198506732]
C5	NIFK	GOBP_RIBOSOME_BIOGENESIS	GOBP_RIBOSOME_BIOGENESIS	281	-0.555196	-2.599	1e-10	5.98938e-08	5.46316e-08	3823	tags=49%, list=25%, signal=37%	CHD7/RRN3/DDX54/NOL11/NOL9/RPL7L1/BRIX1/WDR12/EIF2A/DDX27/XRCC5/MPV17L2/TFB1M/PRKDC/CUL4A/DDX51/DDX52/IMP4/NSUN5P1/FCF1/SRFBP1/RPS8/WDR3/PELP1/TSR1/SURF6/RPP38/KRI1/ISG20L2/RPS17/MRPS2/YTHDF2/POP4/NOP58/ESF1/DDX31/REXO4/NSUN3/SDAD1/GEMIN4/DDX10/MPHOSPH10/EXOSC1/NIP7/NOP10/GLUL/DHX29/MTERF3/POP7/TMA16/EXOSC3/ERI1/NHP2/USP36/SDE2/RAN/GTPBP10/URB2/PA2G4/RRP7A/RSL1D1/RRP1B/RRP15/C1orf131/NOM1/PWP2/GT…	A cellular process that results in the biosynthesis of constituent macromolecules, assembly, and arrangement of constituent parts of ribosome subunits; includes transport to the sites of protein synthesis. [GOC:ma, PMID:26404467, Wikipedia:Ribosome_biogenesis]
C2	PES1	BILD_MYC_ONCOGENIC_SIGNATURE	BILD_MYC_ONCOGENIC_SIGNATURE	161	-0.386436	-1.68739	0.000291733	0.00633622	0.0051756	1727	tags=33%, list=11%, signal=29%	DDX10/SCFD2/ALDH1B1/PHF1/RABEPK/PAICS/DUSP22/PA2G4/TAF4B/HS6ST2/LSG1/DHODH/BOP1/ATIC/NCL/FARSA/UTP20/HSPD1/IPO4/VAMP1/GNL3/UBIAD1/PTRH2/FARSB/PMM2/XPO5/UTP14A/TINF2/SERPINB1/DKC1/GPATCH4/KHNYN/CFLAR/RPP40/CDK2/WDR74/NOP2/MRTO4/METTL1/DCAF4/PC/DDX28/EXOSC5/RRP9/MAP3K6/ZNF667/PES1/VMP1/CCDC137/TRMT1/UBALD1/NLE1/MYC	Genes selected in supervised analyses to discriminate cells expressing c-Myc [GeneID=4609] from control cells expressing GFP.	The development of an oncogenic state is a complex process involving the accumulation of multiple independent mutations that lead to deregulation of cell signalling pathways central to the control of cell growth and cell fate. The ability to define cancer subtypes, recurrence of disease and response to specific therapies using DNA microarray-based gene expression signatures has been demonstrated …
C2	PES1	YAO_TEMPORAL_RESPONSE_TO_PROGESTERONE_CLUSTER_14	YAO_TEMPORAL_RESPONSE_TO_PROGESTERONE_CLUSTER_14	130	-0.409918	-1.73582	0.000203345	0.00524334	0.00428291	2910	tags=46%, list=19%, signal=38%	LMAN2/MME/SSR1/SEC61B/METAP1/CCT8/EIF4G1/PSME4/PSMB5/GGA1/GPS1/UBE2M/NDE1/DDX41/CDK4/FKBP11/PKDCC/APEX1/RCN1/HTRA2/CCT3/HNRNPA3/SEC61A1/PSMD6/PPA1/NHP2/SYNCRIP/TMEM167A/GOLGA5/RAN/YKT6/GATAD2A/PDIA3/NSUN2/CALCA/TMEM147/CLPTM1L/SND1/FBL/PSMD1/BAX/ARHGDIA/IPO4/PSMB3/IRAK1/SMARCA4/TUBB3/UBFD1/WDR74/DNAJC2/UQCC2/EFTUD2/ODC1/CTSD/EBNA1BP2/SERPINH1/PES1/PPP1R14B/PIGQ/NME1	Genes co-regulated in uterus during a time course response to progesterone [PubChem=5994]: SOM cluster 14.	Human infertility and recurrent pregnancy loss caused by implantation defects are poorly understood. Hoxa-10-deficient female mice have severe infertility and recurrent pregnancy loss due to defective uterine implantation. Gene expression profiling experiments reveal that Hoxa-10 is an important regulator of two critical events in implantation: stromal cell proliferation and local immunosuppressi…
C2	PES1	BASSO_B_LYMPHOCYTE_NETWORK	BASSO_B_LYMPHOCYTE_NETWORK	124	-0.419282	-1.7558	0.000124578	0.00374921	0.00306246	2376	tags=51%, list=16%, signal=43%	POLR2H/HSPE1/PSMB2/SLC7A5/DESI1/SRGN/TGOLN2/SLC46A3/SNRPF/BUD31/SAR1A/MRPS12/AHSA1/PCNA/POLR2F/AHNAK/EIF4G1/HSPA9/PSMB5/RFC4/NISCH/IFITM1/MRPL3/BLMH/EPOR/CSE1L/ASNS/ORC5/SP100/PAICS/HPRT1/FAM98A/SAT1/HHEX/TEP1/PSMD2/EIF2S1/XPOT/SLC39A14/PSMD14/POLD2/PSMD1/CYLD/EMG1/PRKCB/RCC1/SUN2/UCHL1/RUVBL2/LITAF/ZNF593/DDB2/TUBG1/HNRNPAB/EBNA1BP2/MVP/QPCT/SSRP1/PES1/UBE2S/NME1/BYSL/CTPS1	Genes which comprise the top 1% of highly interconnected genes (major hubs) that account for most of gene interactions in the reconstructed regulatory networks from expression profiles in B lymphocytes.	Cellular phenotypes are determined by the differential activity of networks linking coregulated genes. Available methods for the reverse engineering of such networks from genome-wide expression profiles have been successful only in the analysis of lower eukaryotes with simple genomes. Using a new method called ARACNe (algorithm for the reconstruction of accurate cellular networks), we report the …
C2	PES1	SHEPARD_CRASH_AND_BURN_MUTANT_UP	SHEPARD_CRASH_AND_BURN_MUTANT_UP	178	-0.404609	-1.79375	3.54458e-05	0.00155165	0.00126743	2835	tags=33%, list=19%, signal=27%	POP4/NOG/DRG2/AK4/SLC12A7/HTRA2/MEGF6/NIP7/HSPA4/EGR1/TMA16/MRPS26/SAT1/ANGPTL3/SEC23B/NSUN2/DNTTIP2/RPF2/UTP3/BOP1/WRAP73/FBL/NOL8/BAX/SNAI1/PTGES2/MKNK2/SIX2/PTRH2/WDR46/MANF/SRPRB/RRS1/RPL10L/ABCF2/ETF1/FST/ZPR1/TP53/MYOG/MDM2/ODC1/ZNF593/RPS27L/RBP4/RRP9/SERPINH1/SPIDR/PES1/NOC4L/JUNB/SLC3A2/PFKFB3/TRMT1/PPAN/DUSP4/SLC16A6/NLE1/S100A8	Human orthologs of genes up-regulated in the crb ('crash and burn') zebrafish mutant that represents a loss-of-function mutation in BMYB [GeneID=4605].	A major goal of cancer research has been to identify genes that contribute to cancer formation. The similar pathology between zebrafish and human tumors, as well as the past success of large-scale genetic screens in uncovering human disease genes, makes zebrafish an ideal system in which to find such new genes. Here, we show that a zebrafish forward genetic screen uncovered multiple cell prolifer…
C5	PES1	GOCC_PRERIBOSOME_LARGE_SUBUNIT_PRECURSOR	GOCC_PRERIBOSOME_LARGE_SUBUNIT_PRECURSOR	19	-0.671356	-1.9037	0.00158781	0.0497253	0.0453566	2503	tags=53%, list=16%, signal=44%	NIP7/RRP15/BOP1/RRS1/MAK16/WDR74/MRTO4/EBNA1BP2/PES1/PPAN	A preribosomal complex consisting of 27SA, 27SB, and/or 7S pre-rRNA, 5S rRNA, ribosomal proteins including late-associating large subunit proteins, and associated proteins; a precursor of the eukaryotic cytoplasmic large ribosomal subunit. [PMID:10567516]
C5	PES1	GOBP_MATURATION_OF_LSU_RRNA	GOBP_MATURATION_OF_LSU_RRNA	23	-0.639944	-1.90466	0.000946898	0.0335709	0.0306214	1880	tags=65%, list=12%, signal=57%	DDX18/EIF6/NOL9/RPL7L1/WDR12/RRP15/GTPBP4/RPF2/BOP1/ZNHIT6/MAK16/NOP2/NIFK/PES1/URB1	Any process involved in the maturation of a precursor Large SubUnit (LSU) ribosomal RNA (rRNA) molecule into a mature LSU-rRNA molecule. [GOC:curators]
C5	PES1	GOBP_MATURATION_OF_5_8S_RRNA_FROM_TRICISTRONIC_RRNA_TRANSCRIPT_SSU_RRNA_5_8S_RRNA_LSU_RRNA	GOBP_MATURATION_OF_5_8S_RRNA_FROM_TRICISTRONIC_RRNA_TRANSCRIPT_SSU_RRNA_5_8S_RRNA_LSU_RRNA	24	-0.653329	-1.95878	0.00119008	0.0404803	0.0369238	2283	tags=58%, list=15%, signal=50%	NOL9/WDR12/KRI1/EXOSC3/ERI1/BOP1/UTP20/EXOSC2/EXOSC10/RRS1/NOP14/RPP40/PES1/URB1	Any process involved in the maturation of an rRNA molecule originally produced as part of a tricistronic rRNA transcript that contained the Small SubUnit (SSU) rRNA, the 5.8S rRNA, and the Large SubUnit (LSU) rRNA, in that order, from 5' to 3' along the primary transcript. [GOC:curators, PMID:10690410]
C5	PES1	GOBP_MATURATION_OF_5_8S_RRNA	GOBP_MATURATION_OF_5_8S_RRNA	34	-0.603985	-1.97368	0.000219504	0.0127917	0.0116679	2283	tags=56%, list=15%, signal=48%	EIF6/NOL9/WDR12/PRKDC/KRI1/EXOSC3/ERI1/RRP15/BOP1/UTP20/EXOSC2/EXOSC10/RRS1/NOP14/MAK16/RPP40/PES1/URB1/EXOSC4	Any process involved in the maturation of a precursor 5.8S ribosomal RNA (rRNA) molecule into a mature 5.8S rRNA molecule. [GOC:curators]
C5	PES1	GOMF_RIBONUCLEOPROTEIN_COMPLEX_BINDING	GOMF_RIBONUCLEOPROTEIN_COMPLEX_BINDING	142	-0.468859	-2.00491	5.59982e-07	0.000108416	9.88906e-05	4348	tags=46%, list=29%, signal=33%	IFRD2/HSPA5/NPM1/ITCH/SEC61B/SMG6/ZNF622/EIF6/CPSF6/LTN1/SRP19/NAA10/G3BP1/WDR12/CPEB4/EIF2A/RICTOR/SEC61A2/UNG/EZH2/LETMD1/BAG6/DERL2/CPEB1/GEMIN4/MRRF/SECISBP2/NAA15/PPP1CA/DHX29/SEC61A1/TMA16/LETM1/ERI1/HABP4/LARP1/LEMD3/EIF2S1/UHMK1/GTPBP4/SRP68/TMEM147/SND1/BOP1/SNRPB/PHF6/IGHMBP2/MTOR/PELO/CCDC47/XPO5/RHBDD2/NCLN/ABCE1/ETF1/DNAJC2/PRMT5/MDM2/PRMT3/ZNF593/DHX33/CD2BP2/ZNF598/PES1/NOMO3/NME1	Binding to a complex of RNA and protein. [GOC:bf, GOC:go_curators, GOC:vk]
C2	PES1	IBRAHIM_NRF1_UP	IBRAHIM_NRF1_UP	387	-0.424583	-2.03832	1e-10	6.27444e-08	5.12515e-08	4366	tags=45%, list=29%, signal=33%	PGRMC1/PRNP/DNAJA1/RIOK2/NFRKB/HSPA5/EIF4H/AHSA1/KCMF1/LYAR/SSR1/SET/TBC1D30/KIAA0930/TAF2/DDHD1/CCT8/NCKAP1/HSPA9/NUP62/STX12/PRKCI/TPST2/PSMB5/EIF2B1/PDIA6/NOL11/TMTC3/HSPH1/SF3A3/BRIX1/MBD1/ABCD1/GRPEL1/ABHD4/CUL4A/PDAP1/TM9SF3/BLMH/SRPK1/EIF2S2/HNRNPR/GSTP1/PRPF4/B4GALNT1/IWS1/ARCN1/IK/SNW1/NACA/WDR3/TSR1/SSB/EDEM3/SCARB2/STIP1/BAG2/SLC6A6/DNAJC21/MRFAP1/ESF1/ZNF746/MTDH/RAB35/KIF3B/RCN1/CANX…	Genes up-regulated in HEK293T cells overexpressing FLAG-NRF1	The NRF transcription factors NRF1, NRF2, and NRF3, are a subset of Cap'n'collar transcriptional regulators which modulate the expression of genes harboring antioxidant-response element (ARE) sequences within their genomic loci. Despite the emerging physiological importance of NRF family members, the repertoire of their genetic targets remains incompletely defined. Here we use RNA-sequencing-base…
C5	PES1	GOCC_90S_PRERIBOSOME	GOCC_90S_PRERIBOSOME	24	-0.723186	-2.16822	3.89731e-05	0.00373479	0.00340666	3146	tags=75%, list=21%, signal=60%	IMP4/SRFBP1/WDR3/KRI1/MPHOSPH10/RRP7A/PWP2/BMS1/WDR36/BOP1/UTP20/UTP18/NOP14/UTP6/HEATR1/TBL3/PES1/NOC4L	A large ribonucleoprotein complex considered to be the earliest preribosomal complex. In S. cerevisiae, it has a size of 90S and consists of the 35S pre-rRNA, early-associating ribosomal proteins most of which are part of the small ribosomal subunit, the U3 snoRNA and associated proteins. [GOC:krc, GOC:vw, PMID:12150911, PMID:12957375, PMID:15120992]
C5	PES1	GOBP_RIBOSOMAL_LARGE_SUBUNIT_BIOGENESIS	GOBP_RIBOSOMAL_LARGE_SUBUNIT_BIOGENESIS	59	-0.593772	-2.18068	5.00613e-07	0.000106608	9.72418e-05	4326	tags=54%, list=28%, signal=39%	DDX18/NPM1/ZNF622/HEATR3/EIF6/NOL9/RPL7L1/BRIX1/WDR12/SURF6/SDAD1/NIP7/TMA16/RRP15/GTPBP4/RPF2/BOP1/RRS1/ZNHIT6/MAK16/RPL10L/WDR74/NOP2/MRTO4/NIFK/DDX28/EBNA1BP2/PES1/TRAF7/URB1/PPAN/NLE1	A cellular process that results in the biosynthesis of constituent macromolecules, assembly, and arrangement of constituent parts of a large ribosomal subunit; includes transport to the sites of protein synthesis. [GOC:jl]
C2	PES1	REACTOME_RRNA_PROCESSING	REACTOME_RRNA_PROCESSING	184	-0.515175	-2.29292	1e-10	6.27444e-08	5.12515e-08	3163	tags=40%, list=21%, signal=32%	DDX52/IMP4/RPL36AL/FCF1/RPS8/WDR3/PELP1/TSR1/RPP38/ISG20L2/RPS17/TEX10/NOP58/RPL12/ELAC2/RPL36/MPHOSPH10/EXOSC1/NIP7/NOP10/CSNK1D/RPL22L1/RPL17/RBM28/EXOSC3/ERI1/NHP2/RRP7A/PWP2/BMS1/PNO1/HSD17B10/UTP3/WDR36/BOP1/FBL/NCL/UTP20/GNL3/EMG1/WDR46/XRN2/UTP18/PDCD11/EXOSC2/LTV1/EXOSC10/UTP14A/UTP15/NOP14/DKC1/RPL10L/RIOK1/UTP6/RPP40/NAT10/NOB1/RPL3/DCAF13/NOP2/HEATR1/WDR75/DHX37/RPS27L/EXOSC5/DDX21/WDR…	rRNA processing
C5	PES1	GOBP_RIBONUCLEOPROTEIN_COMPLEX_BIOGENESIS	GOBP_RIBONUCLEOPROTEIN_COMPLEX_BIOGENESIS	409	-0.510212	-2.48353	1e-10	5.98938e-08	5.46316e-08	3823	tags=43%, list=25%, signal=33%	CHD7/RRN3/SNRPD2/DDX54/NOL11/NOL9/SF3A3/RPL7L1/BRIX1/EIF3G/WDR12/EIF2A/DDX27/XRCC5/MPV17L2/TFB1M/PRPF18/SNRPB2/PRKDC/CUL4A/AGO3/PRPF3/SRPK1/EIF2S2/DDX51/CLP1/DDX52/IMP4/NSUN5P1/FCF1/SNRPE/SRFBP1/RPS8/WDR3/PELP1/TSR1/SURF6/RPP38/KRI1/ISG20L2/RPS17/EIF3M/MRPS2/EIF3I/YTHDF2/POP4/NOP58/ESF1/DDX31/REXO4/CRNKL1/NSUN3/SNRPG/SF3B5/SDAD1/DDX20/WDR77/PRPF8/GEMIN4/SF3A1/DDX10/MPHOSPH10/EXOSC1/NIP7/NOP10/TXN…	A cellular process that results in the biosynthesis of constituent macromolecules, assembly, and arrangement of constituent parts of a complex containing RNA and proteins. Includes the biosynthesis of the constituent RNA and protein molecules, and those macromolecular modifications that are involved in synthesis or assembly of the ribonucleoprotein complex. [GOC:isa_complete, GOC:mah]
C5	PES1	GOBP_RRNA_PROCESSING	GOBP_RRNA_PROCESSING	197	-0.570203	-2.54564	1e-10	5.98938e-08	5.46316e-08	3163	tags=51%, list=21%, signal=41%	CHD7/DDX54/NOL11/NOL9/RPL7L1/BRIX1/WDR12/DDX27/TFB1M/PRKDC/DDX51/DDX52/IMP4/NSUN5P1/FCF1/SRFBP1/RPS8/WDR3/PELP1/TSR1/RPP38/KRI1/RPS17/YTHDF2/POP4/NOP58/ESF1/REXO4/NSUN3/GEMIN4/DDX10/MPHOSPH10/EXOSC1/NOP10/POP7/EXOSC3/ERI1/NHP2/USP36/SDE2/PA2G4/RRP7A/RSL1D1/RRP1B/RRP15/PWP2/GTPBP4/RPF2/BMS1/UTP3/NOL10/WDR36/BOP1/FBL/NOL8/UTP20/EMG1/WDR46/XRN2/UTP18/PDCD11/EXOSC2/EXOSC10/RRS1/POP5/UTP14A/ZNHIT6/UTP…	Any process involved in the conversion of a primary ribosomal RNA (rRNA) transcript into one or more mature rRNA molecules. [GOC:curators]
C5	PES1	GOBP_RRNA_METABOLIC_PROCESS	GOBP_RRNA_METABOLIC_PROCESS	228	-0.561933	-2.56036	1e-10	5.98938e-08	5.46316e-08	3171	tags=43%, list=21%, signal=35%	POLR1B/DDX52/IMP4/NSUN5P1/FCF1/MAPT/SRFBP1/RPS8/WDR3/PELP1/TSR1/RPP38/KRI1/RPS17/YTHDF2/POP4/NOP58/ESF1/GTF3C2/REXO4/NSUN3/GEMIN4/DDX10/MPHOSPH10/EXOSC1/NOP10/POP7/EXOSC3/ERI1/NHP2/USP36/SDE2/PA2G4/RRP7A/RSL1D1/RRP1B/RRP15/PWP2/GTPBP4/RPF2/BMS1/UTP3/NOL10/WDR36/BOP1/FBL/NCL/NOL8/XRN1/UTP20/MTOR/EMG1/PELO/WDR46/XRN2/UTP18/PDCD11/EXOSC2/EXOSC10/RRS1/SMARCA4/POP5/UTP14A/ZNHIT6/UTP15/NOP14/DKC1/MAK16…	The chemical reactions and pathways involving rRNA, ribosomal RNA, a structural constituent of ribosomes. [ISBN:0198506732]
C5	PES1	GOCC_PRERIBOSOME	GOCC_PRERIBOSOME	97	-0.644914	-2.59287	1e-10	5.98938e-08	5.46316e-08	3146	tags=57%, list=21%, signal=45%	IMP4/FCF1/SRFBP1/RPS8/WDR3/TSR1/KRI1/RPS17/NOP58/MPHOSPH10/NIP7/RRP7A/RRP1B/RRP15/C1orf131/PWP2/DNTTIP2/BMS1/PNO1/UTP3/NOL10/WDR36/BOP1/FBL/UTP20/EMG1/WDR46/UTP18/PDCD11/LTV1/EXOSC10/RRS1/UTP14A/UTP15/NOP14/MAK16/RIOK1/AATF/UTP6/NAT10/NOB1/DCAF13/WDR74/MRTO4/HEATR1/WDR75/DHX37/WDR43/RRP9/EBNA1BP2/TBL3/PES1/NOC4L/PPAN/BYSL	Any complex of pre-rRNAs, ribosomal proteins, and associated proteins formed during ribosome biogenesis. [PMID:10567516]
C5	PES1	GOBP_RIBOSOME_BIOGENESIS	GOBP_RIBOSOME_BIOGENESIS	281	-0.555196	-2.599	1e-10	5.98938e-08	5.46316e-08	3823	tags=49%, list=25%, signal=37%	CHD7/RRN3/DDX54/NOL11/NOL9/RPL7L1/BRIX1/WDR12/EIF2A/DDX27/XRCC5/MPV17L2/TFB1M/PRKDC/CUL4A/DDX51/DDX52/IMP4/NSUN5P1/FCF1/SRFBP1/RPS8/WDR3/PELP1/TSR1/SURF6/RPP38/KRI1/ISG20L2/RPS17/MRPS2/YTHDF2/POP4/NOP58/ESF1/DDX31/REXO4/NSUN3/SDAD1/GEMIN4/DDX10/MPHOSPH10/EXOSC1/NIP7/NOP10/GLUL/DHX29/MTERF3/POP7/TMA16/EXOSC3/ERI1/NHP2/USP36/SDE2/RAN/GTPBP10/URB2/PA2G4/RRP7A/RSL1D1/RRP1B/RRP15/C1orf131/NOM1/PWP2/GT…	A cellular process that results in the biosynthesis of constituent macromolecules, assembly, and arrangement of constituent parts of ribosome subunits; includes transport to the sites of protein synthesis. [GOC:ma, PMID:26404467, Wikipedia:Ribosome_biogenesis]
C2	PFKP	FEVR_CTNNB1_TARGETS_DN	FEVR_CTNNB1_TARGETS_DN	457	-0.285315	-1.38334	0.0011746	0.0183738	0.0150083	3679	tags=31%, list=24%, signal=24%	SF3A3/SYT11/HAT1/C5orf24/RFC4/DRG1/WDR12/ICE1/TUBE1/EIF2A/NRIP1/PNN/SP3/SNRPB2/TRIM28/ZNF148/DNAAF2/CNNM3/VMA21/MRPL3/EIF2S2/PPAT/HNRNPR/PRPF4/POLR1B/MTHFD1/RGS12/SHMT1/NACA/PAPSS2/SSB/UBAP1/EIF3M/SFRP5/MATR3/MCM3/POLE/PKDCC/RFC2/UNG/EZH2/SGPP1/INVS/NOP58/RPL12/PABPC1/APEX1/CENPL/GEMIN4/KDM1B/PITRM1/ILF3/KNSTRN/NAA15/CCT3/IMPDH2/WTAP/GMPS/TMA16/PAICS/METTL13/SLBP/EHF/RAD51/ECT2/GTPBP10/NASP/PA2G4…	Genes down-regulated in intestinal crypt cells upon deletion of CTNNB1 [GeneID=1499].	The Wnt signaling pathway is deregulated in over 90% of human colorectal cancers. beta-Catenin, the central signal transducer of the Wnt pathway, can directly modulate gene expression by interacting with transcription factors of the TCF/LEF family. In the present study we investigate the role of Wnt signaling in the homeostasis of intestinal epithelium by using tissue-specific, inducible beta-cat…
C2	PFKP	FARMER_BREAST_CANCER_BASAL_VS_LULMINAL	FARMER_BREAST_CANCER_BASAL_VS_LULMINAL	257	-0.311472	-1.4385	0.00355234	0.0376361	0.0307423	1896	tags=19%, list=12%, signal=17%	LRRC8D/BBOX1/CERS6/GSTZ1/GTPBP4/CPD/MTHFD2/WDR19/DNAJC1/CANT1/GATA3/CORO1C/E2F3/SLC22A18/LBR/ST8SIA1/DKC1/SMCO4/HDAC2/KIF16B/ABAT/RETSAT/DCXR/WFS1/RHOB/PTTG1/FAM174B/SREBF1/DHRS7/IGF2BP2/TTC39A/UGCG/NFIL3/PRKAR1A/MCM5/MPZL2/KIF14/ADM/MICALL1/CCNE1/NME3/TGFB3/SLC16A6/AREG/NQO1/PFKP/FASN/MYC/CHI3L1	Genes which best discriminated between two groups of breast cancer according to the status of ESR1 and AR [GeneID=2099;367]: basal (ESR1- AR-) and luminal (ESR1+ AR+).	Previous microarray studies on breast cancer identified multiple tumour classes, of which the most prominent, named luminal and basal, differ in expression of the oestrogen receptor alpha gene (ER). We report here the identification of a group of breast tumours with increased androgen signalling and a 'molecular apocrine' gene expression profile. Tumour samples from 49 patients with large operabl…
C2	PFKP	BROWNE_HCMV_INFECTION_48HR_UP	BROWNE_HCMV_INFECTION_48HR_UP	155	-0.342248	-1.48516	0.00435054	0.0434055	0.0354549	2187	tags=21%, list=14%, signal=18%	POLA2/ZNF20/TOR1B/SAP30/CD55/GGH/MAN2A2/TYRO3/RGS16/LAMA5/SLC39A14/PSMD11/RAD51D/ZNF202/RAB29/PDE8B/ABCB9/PC/RBP4/SLC25A5/CHST1/IGFBP2/CKS2/PIK3R3/CCNE1/LRP4/LMO2/COBL/EZR/SLC22A5/PFKP/RRAD/SLPI	Genes up-regulated in primary fibroblast cell culture after infection with HCMV (AD169 strain) at 48 h time point that were not up-regulated at the previous time point, 24 h.	The effect of human cytomegalovirus (HCMV) infection on cellular mRNA accumulation was analyzed by gene chip technology. During a 48-h time course after infection of human diploid fibroblasts, 1,425 cellular mRNAs were found to be up-regulated or down-regulated by threefold or greater in at least two consecutive time points. Several classes of genes were prominently affected, including interferon…
C2	PFKP	SMID_BREAST_CANCER_BASAL_UP	SMID_BREAST_CANCER_BASAL_UP	422	-0.311315	-1.50574	7.29881e-05	0.00259223	0.00211741	1591	tags=18%, list=10%, signal=17%	SHOX2/MAP2/NUP93/SLC26A2/BOP1/GART/LZTS3/CDYL/UPP1/TNFRSF21/CXCL1/KLF6/ARL4C/TFCP2L1/MOCOS/SIK1/DYNC1I1/CHI3L2/ATP13A3/HMGA1/ELF4/E2F3/TUBB2A/LBR/ST8SIA1/COL2A1/EDN1/DKC1/ZNF124/SMCO4/IL12RB2/CHST11/IMPA2/MRAS/ATAD2/ITGB8/PRELP/UCHL1/CYP26B1/CP/TP53/TMEM45A/ODC1/PTTG1/IGF2BP2/FNDC3B/LRP8/NAP1L1/SERPINH1/NFIL3/QPCT/ARPC4/SSRP1/MCM5/MPZL2/PPP1R14B/GMDS/NPR3/ADM/UBE2S/MICALL1/CCNE1/MFGE8/SPP1/NPTX2/…	Genes up-regulated in basal subtype of breast cancer samles.	We explored whether the five previously reported molecular subtypes in breast cancer show a preference for organ-specific relapse and searched for molecular pathways involved. The intrinsic gene list describing the subtypes was used to classify 344 primary breast tumors of lymph node-negative patients. Fisher exact tests were used to determine the association between a tumor subtype and a particu…
C2	PFKP	SHEDDEN_LUNG_CANCER_POOR_SURVIVAL_A6	SHEDDEN_LUNG_CANCER_POOR_SURVIVAL_A6	344	-0.319502	-1.51686	0.000221762	0.00546853	0.00446685	3444	tags=31%, list=23%, signal=25%	LRFN4/IL1RAP/PRKDC/EGLN3/UBAC1/PTBP3/ERN1/PPAT/WASF1/CSE1L/POLR3G/CLPB/RAB22A/GPD2/NCAPG/TSR1/ACD/UBE2K/CBS/RFC2/EZH2/PSMA5/ANKLE2/ATP2B1/AK4/EIF4EBP1/KIF18B/DGUOK/PVR/CSNK1D/LDHB/PGM3/HAUS3/XPNPEP1/PAICS/TEAD4/UBA6/SYNCRIP/RAN/POMT2/SLBP/YKT6/SAP30/GCH1/PA2G4/PSMD12/GGH/KLC1/DDA1/MED8/MIF/LDHC/CENPN/MTHFD2/PSME3/NCBP1/CDYL/SNRPB/PDCD2/TUBA4A/ACOT7/EIF5B/TBC1D31/GSS/PSMA7/TFPT/HMGA1/EXOSC2/EIF4E2…	Cluster 6 of method A: up-regulation of these genes in patients with non-small cell lung cancer (NSCLC) predicts poor survival outcome.	Although prognostic gene expression signatures for survival in early-stage lung cancer have been proposed, for clinical application, it is critical to establish their performance across different subject populations and in different laboratories. Here we report a large, training-testing, multi-site, blinded validation study to characterize the performance of several prognostic models based on gen…
C2	PFKP	VANTVEER_BREAST_CANCER_METASTASIS_DN	VANTVEER_BREAST_CANCER_METASTASIS_DN	87	-0.408613	-1.61808	0.00294002	0.0340211	0.0277894	2862	tags=34%, list=19%, signal=28%	SLC2A3/PSMD7/EZH2/INTS7/MTDH/PTDSS1/PITRM1/CDC25B/GMPS/SYNCRIP/AGFG1/ECT2/BNIP3/GGH/PSMD2/CENPN/FBXO5/PLEKHA1/GBE1/ATAD2/CP/TMEM45A/KIF21A/PIR/CKS2/KIF14/ADM/CTPS1/PFKP/HMGB3	Genes whose expression is significantly and negatively correlated with poor breast cancer clinical outcome (defined as developing distant metastases in less than 5 years).	Breast cancer patients with the same stage of disease can have markedly different treatment responses and overall outcome. The strongest predictors for metastases (for example, lymph node status and histological grade) fail to classify accurately breast tumours according to their clinical behaviour. Chemotherapy or hormonal therapy reduces the risk of distant metastases by approximately one-third…
C2	PFKP	HELLER_HDAC_TARGETS_DN	HELLER_HDAC_TARGETS_DN	232	-0.357713	-1.62998	0.000200455	0.00521645	0.00426095	1973	tags=24%, list=13%, signal=21%	NFIC/PDIA3/LARP1/EMC1/SLA/RRP15/ZMYND8/BAG3/CLEC2B/PNO1/BCL2L1/ATIC/AVEN/ZMIZ1/HSPD1/KLHL21/SIK1/CYTIP/CRELD2/IRAK1/DUSP6/DFFB/RRS1/NOP14/ELOVL6/ABCE1/CFLAR/FKBP4/MRTO4/DNAJC2/SDC1/CCPG1/KCNN3/CDK5R1/TNFRSF10D/TTC39A/PMAIP1/EHD3/SLC47A1/LRP8/HNRNPAB/SERPINH1/QPCT/PUS1/PPRC1/SLC3A2/MAFF/CTPS1/SLC16A6/PFKP/SLC38A1/IL6R/MYC/HMOX1/GADD45A/CHAC1	Genes down-regulated in at least one of three multiple myeloma (MM) cell lines by TSA [PubChem=5562].	To identify epigenetically silenced cancer-related genes and to determine molecular effects of 5-aza-2'-deoxycytidine (Aza-dC) and/or trichostatin A (TSA) in multiple myeloma (MM), we analyzed global changes in gene expression profiles of three MM cell lines by microarray analysis. We identified up-regulation of several genes whose epigenetic silencing in MM is well known. However, much more impo…
C2	PFKP	LI_AMPLIFIED_IN_LUNG_CANCER	LI_AMPLIFIED_IN_LUNG_CANCER	146	-0.396596	-1.70413	0.000284271	0.00622201	0.00508232	2780	tags=29%, list=18%, signal=24%	CKAP4/PABPC1/CANX/IGFBP3/PLP2/CCT3/YIF1A/LDHB/RPL17/ENO1/SFN/HSPB1/RAN/TALDO1/TIMP1/PRDX1/MIF/GIPR/AKR1A1/HSPD1/CDK2AP2/SLC22A18/SYNGR2/PGD/AKR1B10/CCT5/UCHL1/S100P/HYOU1/TXNRD1/ODC1/GALNS/IGFBP2/PTPRF/POSTN/APRT/AKR1C1/NME1/SPP1/TKT/PSMD8/NQO1/PFKP	Genes with increased copy number that correlates with increased expression across six different lung adenocarcinoma cell lines.	Amplification and overexpression of putative oncogenes confer growth advantages for tumor development. We used a functional genomic approach that integrated simultaneous genomic and transcript microarray, proteomics, and tissue microarray analyses to directly identify putative oncogenes in lung adenocarcinoma. We first identified 183 genes with increases in both genomic copy number and transcript…
C2	PFKP	TARTE_PLASMA_CELL_VS_PLASMABLAST_DN	TARTE_PLASMA_CELL_VS_PLASMABLAST_DN	257	-0.373788	-1.72631	1.09147e-05	0.000655693	0.000535589	2541	tags=27%, list=17%, signal=23%	PPP4C/TXN/HSPA4/CDC25B/LDHB/PAICS/HPRT1/SCAP/NASP/GGH/AHCY/SLA/RRP1B/EIF2S1/PSMD14/POLD2/CLEC2B/SMC1A/MTHFD2/RAB27A/BCL3/HSD17B10/BOP1/COASY/ATIC/PSMD4/GART/EIF3A/MAPK6/MAPKAPK3/TUBA4A/CCT7/ACOT7/ATP13A3/EXOSC2/PSMC5/PRKCB/CYTIP/SMARCA4/LBR/YWHAH/CCT6A/CCT2/ABCE1/UCHL3/IL2RB/KPNA2/CCT5/KIF2A/PSMB8/ETF1/DDX39A/GNL2/TUBG1/EBNA1BP2/CKS2/NFIL3/MVP/KIF14/UBE2S/CCNE1/NME1/TKT/BYSL/DHCR24/CTPS1/PFKP/FAS…	Genes down-regulated in mature plasma cells compared with plasmablastic B lymphocytes.	Plasma cells (PCs), the end point of B-cell differentiation, are a heterogeneous cell compartment comprising several cell subsets from short-lived highly proliferative plasmablasts to long-lived nondividing fully mature PCs. Whereas the major transcription factors driving the differentiation of B cells to PCs were recently identified, the subtle genetic changes that underlie the transition from p…
C2	PFKP	ENK_UV_RESPONSE_EPIDERMIS_UP	ENK_UV_RESPONSE_EPIDERMIS_UP	242	-0.383951	-1.75946	3.20066e-06	0.000261943	0.000213963	2895	tags=29%, list=19%, signal=24%	POLE/EHMT2/LSR/GSTO1/PSMA5/NAGPA/DRG2/PGAM1/DPAGT1/ELAC2/SHMT2/XPC/MAP4K4/EIF4EBP1/KXD1/ME1/TEAD4/EHF/GALE/EIF2B2/BNIP3/SLC25A15/XPOT/IP6K1/FTH1/BCL3/HTT/FKBPL/BCL2L1/ATIC/PSME3/IDH3A/UPP1/CES2/OSMR/CCT7/MANF/RUVBL1/SCO2/SERPINB1/RCC1/AKR1B10/PRKAB1/NMT1/PSMD3/HGS/PKP2/CEACAM3/AMPD3/S100P/RUVBL2/HYOU1/PRMT5/FDXR/ULBP2/TNFRSF10B/DDB2/TUBG1/POLD1/EBNA1BP2/HK2/PIDD1/NME3/SURF2/MMP3/PFKP/SLC5A6/LIPG/…	Genes up-regulated in epidermis after to UVB irradiation.	In order to obtain a comprehensive picture of the molecular events regulating cutaneous photodamage of intact human epidermis, suction blister roofs obtained after a single dose of in vivo ultraviolet (UV)B exposure were used for microarray profiling. We found a changed expression of 619 genes. Half of the UVB-regulated genes had returned to pre-exposure baseline levels at 72 h, underscoring the …
C2	PFKP	WACKER_HYPOXIA_TARGETS_OF_VHL	WACKER_HYPOXIA_TARGETS_OF_VHL	11	-0.751656	-1.81638	0.0015311	0.0220003	0.0179704	686	tags=45%, list=5%, signal=43%	CP/HK2/ADM/PFKP/INHBB	Genes down-regulated by VHL [GeneID=7428] and re-expressed under hypoxia conditions in renal carcinoma cells.	The von Hippel-Lindau tumor suppressor gene (VHL) is mutated in clear cell renal cell carcinomas (RCC), leading to the activation of hypoxia-inducible factor (HIF)-mediated gene transcription. Several VHL/HIF targets, such as glycolysis, angiogenesis, cell growth, and chemotaxis of tumor cells, have been implicated in the transformed phenotype of RCC-regulating properties. Here, we show that VHL …
C2	PFKP	WANG_RESPONSE_TO_GSK3_INHIBITOR_SB216763_DN	WANG_RESPONSE_TO_GSK3_INHIBITOR_SB216763_DN	277	-0.396497	-1.84503	3.30213e-07	4.61387e-05	3.76874e-05	2956	tags=31%, list=19%, signal=26%	UBALD2/MCM3/SLC6A6/SLC2A3/RFC2/UNG/CD151/KNOP1/SNRPG/GEMIN4/EIF4EBP1/KNSTRN/NIP7/ALDH1B1/ATG101/EGR1/ANKRD28/SEH1L/NHP2/CEP76/DARS2/TDRKH/RAD51/NASP/URB2/RRP7A/TAF4B/PIGW/SLC38A5/BLM/DCUN1D5/MATK/GGT5/SLC39A14/DPH2/MIF/PHLDA1/MTBP/PNO1/GART/GMEB1/TUBA4A/ARL4C/DISP2/RUVBL1/CYTIP/DUSP6/LBR/UTP15/DKC1/CHST11/PUS7/ACSL1/SUN2/CDK2/FKBP4/ATAD2/LACC1/GMFG/MRTO4/TBC1D15/CCPG1/PTTG1/EXOSC5/CDC42EP3/LRP8/H…	Genes down-regulated in RS4;11 cells (MLL, mixed lineage leukemia) in response to SB216763 [PubChem=176158], an inhibitor of GSK3B [GeneID=2932].	Acute leukemias induced by MLL chimeric oncoproteins are among the subset of cancers distinguished by a paradoxical dependence on GSK-3 kinase activity for sustained proliferation. We demonstrate here that GSK-3 maintains the MLL leukemia stem cell transcriptional program by promoting the conditional association of CREB and its coactivators TORC and CBP with homedomain protein MEIS1, a critical c…
C2	PFKP	VECCHI_GASTRIC_CANCER_EARLY_UP	VECCHI_GASTRIC_CANCER_EARLY_UP	318	-0.405223	-1.90835	6.66503e-09	1.98092e-06	1.61807e-06	3259	tags=36%, list=21%, signal=29%	NAA25/CTSB/CSE1L/PRPF4/WRNIP1/INTS2/TIMM13/MIPEP/TFAP2A/NCAPG/MSRB1/MRPS16/SHANK3/SEMA4B/EZH2/MCF2L/MRPS17/MZT1/PFDN2/WDR77/KDM1B/ATG16L1/KIF18B/STRIP2/POLD3/CCT3/CDC25B/POP7/COMMD5/IL15RA/ENO1/SCYL1/HSPB1/ECT2/PRELID1/IFI6/NASP/NPM1P22/GGH/ANKRD10/LINC01004/KIF9/LAMA5/CDCA7/GTPBP4/CENPN/BMS1/CLN8/IFITM2/RAD18/NUP93/PABPC1L/SNRPB/ITPA/UPP1/TUBA4A/CXCL1/KLHL21/EIF3B/GSS/PSMA7/SAC3D1/HMGA1/FBXO32/X…	Up-regulated genes distinguishing between early gastric cancer (EGC) and normal tissue samples.	Gastric carcinoma is one of the major causes of cancer mortality worldwide. Early detection results in excellent prognosis for patients with early cancer (EGC), whereas the prognosis of advanced cancer (AGC) patients remains poor. It is not clear whether EGC and AGC are molecularly distinct, and whether they represent progressive stages of the same tumor or different entities ab initio. Gene expr…
C2	TBL3	BERENJENO_TRANSFORMED_BY_RHOA_UP	BERENJENO_TRANSFORMED_BY_RHOA_UP	460	-0.36632	-1.77855	7.07609e-09	1.99793e-06	1.63197e-06	2187	tags=28%, list=14%, signal=24%	TXN/HSPA4/NAA15/PVR/CCT3/HAUS3/PPA1/HPRT1/NHP2/POLA2/RAN/SLBP/SAP30/RAD51/ACOT9/ECT2/NUP85/NASP/PA2G4/TALDO1/EIF2B2/RSL1D1/TIMP1/AHCY/NGEF/CXCL6/NSUN2/EIF2S1/TYRO3/DNMT1/TAF1D/CDCA7/PHLDA1/MTHFD2/RPF2/PNO1/EI24/SLK/NUP93/BOP1/IPO7/GART/SPECC1/FBL/NCBP1/MAPK6/PRDX6/C9orf40/BAX/PSMD11/HSPD1/CCT7/ACOT7/PSMB3/NXT1/EIF3B/ARL4C/EMG1/PSMA7/CORO1C/FKBP2/PHC2/KPNB1/IL1RL1/UTP18/CYTIP/DUSP6/RRS1/LBR/RACGAP…	Genes up-regulated in NIH3T3 cells (fibroblasts) transformed by expression of contitutively active (Q63L) form of RHOA [GeneID=387] off plasmid vector.	We have used microarray technology to identify the transcriptional targets of Rho subfamily guanosine 5'-triphosphate (GTP)ases in NIH3T3 cells. This analysis indicated that murine fibroblasts transformed by these proteins show similar transcriptomal profiles. Functional annotation of the regulated genes indicate that Rho subfamily GTPases target a wide spectrum of functions, although loci encodi…
C5	TBL3	GOBP_RNA_5_END_PROCESSING	GOBP_RNA_5_END_PROCESSING	34	-0.605426	-1.97839	0.000206399	0.0122852	0.0112059	4423	tags=68%, list=29%, signal=48%	SNRPF/RPP21/TGS1/CMTR1/SNRPD2/PNPT1/SNRPE/RPP38/SSB/POP4/SNRPG/POP7/RNGTT/HSD17B10/THG1L/NCBP1/SNRPB/UTP20/POP5/NOP14/RPP40/TBL3/POP1	Any process involved in forming the mature 5' end of an RNA molecule. [GOC:krc]
C2	TBL3	SCHUHMACHER_MYC_TARGETS_UP	SCHUHMACHER_MYC_TARGETS_UP	75	-0.523834	-2.01705	2.07901e-05	0.00103895	0.000848647	2362	tags=41%, list=16%, signal=35%	DDX10/RABEPK/IMPDH2/PAICS/AHCY/RRP1B/SLC39A14/NAMPT/POLD2/PNO1/DHODH/BOP1/ZNF239/EXOSC2/RRS1/RCC1/ABCE1/UCHL3/CEBPZ/ACSL1/FKBP4/ODC1/DDX21/LRP8/EBNA1BP2/TBL3/NME1/MGST1/CTPS1/FASN/MYC	Genes up-regulated in P493-6 cells (Burkitt's lymphoma) induced to express MYC [GeneID=4609].	The proto-oncogene c-myc (myc) encodes a transcription factor (Myc) that promotes growth, proliferation and apoptosis. Myc has been suggested to induce these effects by induction/repression of downstream genes. Here we report the identification of potential Myc target genes in a human B cell line that grows and proliferates depending on conditional myc expression. Oligonucleotide microarrays were…
C5	TBL3	GOMF_SNORNA_BINDING	GOMF_SNORNA_BINDING	28	-0.650914	-2.03164	0.000250478	0.0141196	0.0128791	3509	tags=68%, list=23%, signal=52%	XRCC5/PRKDC/IMP4/WDR3/TSR1/NOP58/NOP10/NHP2/SDE2/BMS1/NOP14/DKC1/UTP6/HEATR1/DHX37/DDX21/RRP9/TBL3/BYSL	Binding to a small nucleolar RNA. [GOC:mah]
C5	TBL3	GOCC_90S_PRERIBOSOME	GOCC_90S_PRERIBOSOME	24	-0.723186	-2.16822	3.89731e-05	0.00373479	0.00340666	3146	tags=75%, list=21%, signal=60%	IMP4/SRFBP1/WDR3/KRI1/MPHOSPH10/RRP7A/PWP2/BMS1/WDR36/BOP1/UTP20/UTP18/NOP14/UTP6/HEATR1/TBL3/PES1/NOC4L	A large ribonucleoprotein complex considered to be the earliest preribosomal complex. In S. cerevisiae, it has a size of 90S and consists of the 35S pre-rRNA, early-associating ribosomal proteins most of which are part of the small ribosomal subunit, the U3 snoRNA and associated proteins. [GOC:krc, GOC:vw, PMID:12150911, PMID:12957375, PMID:15120992]
C2	TBL3	AMIT_EGF_RESPONSE_120_HELA	AMIT_EGF_RESPONSE_120_HELA	58	-0.603161	-2.23591	8.40254e-07	9.6835e-05	7.90976e-05	2240	tags=41%, list=15%, signal=35%	CDC42EP2/SAT1/MATK/OGFR/CHST3/LAT2/SNAI1/PUS3/CXCL1/DUSP6/DAXX/ZFP36L2/ZPR1/TNFRSF10B/CXCL2/NAP1L1/TBL3/ARPC4/MAP3K14/DUSP4/MAFF/AREG/GADD45A/CDKN1A	Genes whose expression peaked at 120 min after stimulation of HeLa cells with EGF [GeneID=1950].	Signaling pathways invoke interplays between forward signaling and feedback to drive robust cellular response. In this study, we address the dynamics of growth factor signaling through profiling of protein phosphorylation and gene expression, demonstrating the presence of a kinetically defined cluster of delayed early genes that function to attenuate the early events of growth factor signaling. U…
C2	TBL3	REACTOME_RRNA_PROCESSING	REACTOME_RRNA_PROCESSING	184	-0.515175	-2.29292	1e-10	6.27444e-08	5.12515e-08	3163	tags=40%, list=21%, signal=32%	DDX52/IMP4/RPL36AL/FCF1/RPS8/WDR3/PELP1/TSR1/RPP38/ISG20L2/RPS17/TEX10/NOP58/RPL12/ELAC2/RPL36/MPHOSPH10/EXOSC1/NIP7/NOP10/CSNK1D/RPL22L1/RPL17/RBM28/EXOSC3/ERI1/NHP2/RRP7A/PWP2/BMS1/PNO1/HSD17B10/UTP3/WDR36/BOP1/FBL/NCL/UTP20/GNL3/EMG1/WDR46/XRN2/UTP18/PDCD11/EXOSC2/LTV1/EXOSC10/UTP14A/UTP15/NOP14/DKC1/RPL10L/RIOK1/UTP6/RPP40/NAT10/NOB1/RPL3/DCAF13/NOP2/HEATR1/WDR75/DHX37/RPS27L/EXOSC5/DDX21/WDR…	rRNA processing
C5	TBL3	GOBP_MATURATION_OF_SSU_RRNA	GOBP_MATURATION_OF_SSU_RRNA	49	-0.670885	-2.34883	2.82682e-08	9.34117e-06	8.52047e-06	3163	tags=57%, list=21%, signal=45%	DDX52/IMP4/SRFBP1/RPS8/WDR3/TSR1/KRI1/MPHOSPH10/RSL1D1/PWP2/BMS1/UTP3/NOL10/UTP20/WDR46/RRS1/NOP14/RIOK1/UTP6/RPP40/NAT10/NOB1/DCAF13/HEATR1/DHX37/WDR43/TBL3/BYSL	Any process involved in the maturation of a precursor Small SubUnit (SSU) ribosomal RNA (rRNA) molecule into a mature SSU-rRNA molecule. [GOC:curators]
C5	TBL3	GOCC_SMALL_SUBUNIT_PROCESSOME	GOCC_SMALL_SUBUNIT_PROCESSOME	65	-0.638746	-2.3749	1.13169e-08	4.17114e-06	3.80467e-06	3146	tags=57%, list=21%, signal=45%	IMP4/FCF1/RPS8/WDR3/RPS17/NOP58/MPHOSPH10/RRP7A/C1orf131/PWP2/DNTTIP2/BMS1/PNO1/UTP3/NOL10/WDR36/FBL/UTP20/EMG1/WDR46/UTP18/PDCD11/EXOSC10/UTP14A/UTP15/NOP14/AATF/UTP6/NAT10/DCAF13/HEATR1/WDR75/DHX37/WDR43/RRP9/TBL3/NOC4L	A large ribonucleoprotein complex that is an early preribosomal complex. In S. cerevisiae, it has a size of 80S and consists of the 35S pre-rRNA, early-associating ribosomal proteins most of which are part of the small ribosomal subunit, the U3 snoRNA and associated proteins. [GOC:krc, GOC:vw, PMID:12068309, PMID:12957375, PMID:15120992, PMID:15590835]
C5	TBL3	GOBP_MATURATION_OF_SSU_RRNA_FROM_TRICISTRONIC_RRNA_TRANSCRIPT_SSU_RRNA_5_8S_RRNA_LSU_RRNA	GOBP_MATURATION_OF_SSU_RRNA_FROM_TRICISTRONIC_RRNA_TRANSCRIPT_SSU_RRNA_5_8S_RRNA_LSU_RRNA	32	-0.74782	-2.41348	6.61694e-08	1.92152e-05	1.7527e-05	3069	tags=62%, list=20%, signal=50%	RPS8/TSR1/KRI1/RSL1D1/PWP2/BMS1/UTP3/NOL10/UTP20/WDR46/RRS1/NOP14/UTP6/RPP40/DCAF13/HEATR1/DHX37/WDR43/TBL3/BYSL	Any process involved in the maturation of a precursor Small SubUnit (SSU) ribosomal RNA (rRNA) molecule into a mature SSU-rRNA molecule from the pre-rRNA molecule originally produced as a tricistronic rRNA transcript that contains the Small Subunit (SSU) rRNA, 5.8S rRNA, and the Large Subunit (LSU) in that order from 5' to 3' along the primary transcript. [GOC:curators]
C5	TBL3	GOBP_RIBOSOMAL_SMALL_SUBUNIT_BIOGENESIS	GOBP_RIBOSOMAL_SMALL_SUBUNIT_BIOGENESIS	96	-0.608366	-2.43678	1e-10	5.98938e-08	5.46316e-08	3163	tags=50%, list=21%, signal=40%	DDX52/IMP4/FCF1/SRFBP1/RPS8/WDR3/TSR1/SURF6/KRI1/RPS17/NOP58/MPHOSPH10/RRP7A/RSL1D1/C1orf131/NOM1/PWP2/DNTTIP2/BMS1/PNO1/UTP3/NOL10/WDR36/FBL/UTP20/EMG1/WDR46/UTP18/LTV1/EXOSC10/RRS1/UTP15/NOP14/RIOK1/AATF/UTP6/RPP40/NAT10/NOB1/DCAF13/HEATR1/WDR75/DHX37/RPS27L/WDR43/RRP9/TBL3/BYSL	A cellular process that results in the biosynthesis of constituent macromolecules, assembly, and arrangement of constituent parts of a small ribosomal subunit; includes transport to the sites of protein synthesis. [GOC:jl]
C2	TBL3	REACTOME_RRNA_MODIFICATION_IN_THE_NUCLEUS_AND_CYTOSOL	REACTOME_RRNA_MODIFICATION_IN_THE_NUCLEUS_AND_CYTOSOL	52	-0.691328	-2.47559	1.62022e-09	5.382e-07	4.39617e-07	3163	tags=67%, list=21%, signal=53%	DDX52/IMP4/FCF1/WDR3/NOP58/MPHOSPH10/NOP10/NHP2/RRP7A/PWP2/BMS1/PNO1/UTP3/WDR36/FBL/UTP20/EMG1/WDR46/UTP18/PDCD11/UTP14A/UTP15/NOP14/DKC1/UTP6/NAT10/DCAF13/NOP2/HEATR1/WDR75/DHX37/WDR43/RRP9/TBL3/NOC4L	rRNA modification in the nucleus and cytosol
C5	TBL3	GOBP_RIBONUCLEOPROTEIN_COMPLEX_BIOGENESIS	GOBP_RIBONUCLEOPROTEIN_COMPLEX_BIOGENESIS	409	-0.510212	-2.48353	1e-10	5.98938e-08	5.46316e-08	3823	tags=43%, list=25%, signal=33%	CHD7/RRN3/SNRPD2/DDX54/NOL11/NOL9/SF3A3/RPL7L1/BRIX1/EIF3G/WDR12/EIF2A/DDX27/XRCC5/MPV17L2/TFB1M/PRPF18/SNRPB2/PRKDC/CUL4A/AGO3/PRPF3/SRPK1/EIF2S2/DDX51/CLP1/DDX52/IMP4/NSUN5P1/FCF1/SNRPE/SRFBP1/RPS8/WDR3/PELP1/TSR1/SURF6/RPP38/KRI1/ISG20L2/RPS17/EIF3M/MRPS2/EIF3I/YTHDF2/POP4/NOP58/ESF1/DDX31/REXO4/CRNKL1/NSUN3/SNRPG/SF3B5/SDAD1/DDX20/WDR77/PRPF8/GEMIN4/SF3A1/DDX10/MPHOSPH10/EXOSC1/NIP7/NOP10/TXN…	A cellular process that results in the biosynthesis of constituent macromolecules, assembly, and arrangement of constituent parts of a complex containing RNA and proteins. Includes the biosynthesis of the constituent RNA and protein molecules, and those macromolecular modifications that are involved in synthesis or assembly of the ribonucleoprotein complex. [GOC:isa_complete, GOC:mah]
C5	TBL3	GOBP_RRNA_PROCESSING	GOBP_RRNA_PROCESSING	197	-0.570203	-2.54564	1e-10	5.98938e-08	5.46316e-08	3163	tags=51%, list=21%, signal=41%	CHD7/DDX54/NOL11/NOL9/RPL7L1/BRIX1/WDR12/DDX27/TFB1M/PRKDC/DDX51/DDX52/IMP4/NSUN5P1/FCF1/SRFBP1/RPS8/WDR3/PELP1/TSR1/RPP38/KRI1/RPS17/YTHDF2/POP4/NOP58/ESF1/REXO4/NSUN3/GEMIN4/DDX10/MPHOSPH10/EXOSC1/NOP10/POP7/EXOSC3/ERI1/NHP2/USP36/SDE2/PA2G4/RRP7A/RSL1D1/RRP1B/RRP15/PWP2/GTPBP4/RPF2/BMS1/UTP3/NOL10/WDR36/BOP1/FBL/NOL8/UTP20/EMG1/WDR46/XRN2/UTP18/PDCD11/EXOSC2/EXOSC10/RRS1/POP5/UTP14A/ZNHIT6/UTP…	Any process involved in the conversion of a primary ribosomal RNA (rRNA) transcript into one or more mature rRNA molecules. [GOC:curators]
C5	TBL3	GOBP_RRNA_METABOLIC_PROCESS	GOBP_RRNA_METABOLIC_PROCESS	228	-0.561933	-2.56036	1e-10	5.98938e-08	5.46316e-08	3171	tags=43%, list=21%, signal=35%	POLR1B/DDX52/IMP4/NSUN5P1/FCF1/MAPT/SRFBP1/RPS8/WDR3/PELP1/TSR1/RPP38/KRI1/RPS17/YTHDF2/POP4/NOP58/ESF1/GTF3C2/REXO4/NSUN3/GEMIN4/DDX10/MPHOSPH10/EXOSC1/NOP10/POP7/EXOSC3/ERI1/NHP2/USP36/SDE2/PA2G4/RRP7A/RSL1D1/RRP1B/RRP15/PWP2/GTPBP4/RPF2/BMS1/UTP3/NOL10/WDR36/BOP1/FBL/NCL/NOL8/XRN1/UTP20/MTOR/EMG1/PELO/WDR46/XRN2/UTP18/PDCD11/EXOSC2/EXOSC10/RRS1/SMARCA4/POP5/UTP14A/ZNHIT6/UTP15/NOP14/DKC1/MAK16…	The chemical reactions and pathways involving rRNA, ribosomal RNA, a structural constituent of ribosomes. [ISBN:0198506732]
C5	TBL3	GOCC_PRERIBOSOME	GOCC_PRERIBOSOME	97	-0.644914	-2.59287	1e-10	5.98938e-08	5.46316e-08	3146	tags=57%, list=21%, signal=45%	IMP4/FCF1/SRFBP1/RPS8/WDR3/TSR1/KRI1/RPS17/NOP58/MPHOSPH10/NIP7/RRP7A/RRP1B/RRP15/C1orf131/PWP2/DNTTIP2/BMS1/PNO1/UTP3/NOL10/WDR36/BOP1/FBL/UTP20/EMG1/WDR46/UTP18/PDCD11/LTV1/EXOSC10/RRS1/UTP14A/UTP15/NOP14/MAK16/RIOK1/AATF/UTP6/NAT10/NOB1/DCAF13/WDR74/MRTO4/HEATR1/WDR75/DHX37/WDR43/RRP9/EBNA1BP2/TBL3/PES1/NOC4L/PPAN/BYSL	Any complex of pre-rRNAs, ribosomal proteins, and associated proteins formed during ribosome biogenesis. [PMID:10567516]
C5	TBL3	GOBP_RIBOSOME_BIOGENESIS	GOBP_RIBOSOME_BIOGENESIS	281	-0.555196	-2.599	1e-10	5.98938e-08	5.46316e-08	3823	tags=49%, list=25%, signal=37%	CHD7/RRN3/DDX54/NOL11/NOL9/RPL7L1/BRIX1/WDR12/EIF2A/DDX27/XRCC5/MPV17L2/TFB1M/PRKDC/CUL4A/DDX51/DDX52/IMP4/NSUN5P1/FCF1/SRFBP1/RPS8/WDR3/PELP1/TSR1/SURF6/RPP38/KRI1/ISG20L2/RPS17/MRPS2/YTHDF2/POP4/NOP58/ESF1/DDX31/REXO4/NSUN3/SDAD1/GEMIN4/DDX10/MPHOSPH10/EXOSC1/NIP7/NOP10/GLUL/DHX29/MTERF3/POP7/TMA16/EXOSC3/ERI1/NHP2/USP36/SDE2/RAN/GTPBP10/URB2/PA2G4/RRP7A/RSL1D1/RRP1B/RRP15/C1orf131/NOM1/PWP2/GT…	A cellular process that results in the biosynthesis of constituent macromolecules, assembly, and arrangement of constituent parts of ribosome subunits; includes transport to the sites of protein synthesis. [GOC:ma, PMID:26404467, Wikipedia:Ribosome_biogenesis]
C2	WDR43	SHEPARD_BMYB_MORPHOLINO_UP	SHEPARD_BMYB_MORPHOLINO_UP	178	-0.34074	-1.5106	0.00351435	0.0376361	0.0307423	3223	tags=32%, list=21%, signal=26%	TBX6/PTP4A2/VAMP7/DNAJA3/PLAA/SSB/ZNRF2/STIP1/C4A/MBD2/PLEKHB2/PGAM1/MTDH/HTRA2/SOCS3/SESN3/RAB3C/BNIP3L/USP36/HSPB1/AGFG1/TEX264/KLC1/PRDX1/ABCC5/TRIM16/PSME1/DNTTIP2/SND1/BAX/PTGES2/DUS3L/HMGA1/FBXO32/SQSTM1/NCLN/RPL10L/RRP8/ATP1A1/ARRDC3/SLC31A1/SLC25A28/ABAT/PSMD3/FST/CYP26B1/ANXA2/TP53/POLR1C/MDM2/WDR43/ZNF598/SDF2L1/STARD3/SLC16A6/PCK1/S100A8	Human orthologs of genes up-regulated in zebra fish after knockdown of BMYB [GeneID=4605] by morpholino.	A major goal of cancer research has been to identify genes that contribute to cancer formation. The similar pathology between zebrafish and human tumors, as well as the past success of large-scale genetic screens in uncovering human disease genes, makes zebrafish an ideal system in which to find such new genes. Here, we show that a zebrafish forward genetic screen uncovered multiple cell prolifer…
C2	WDR43	SHEDDEN_LUNG_CANCER_POOR_SURVIVAL_A6	SHEDDEN_LUNG_CANCER_POOR_SURVIVAL_A6	344	-0.319502	-1.51686	0.000221762	0.00546853	0.00446685	3444	tags=31%, list=23%, signal=25%	LRFN4/IL1RAP/PRKDC/EGLN3/UBAC1/PTBP3/ERN1/PPAT/WASF1/CSE1L/POLR3G/CLPB/RAB22A/GPD2/NCAPG/TSR1/ACD/UBE2K/CBS/RFC2/EZH2/PSMA5/ANKLE2/ATP2B1/AK4/EIF4EBP1/KIF18B/DGUOK/PVR/CSNK1D/LDHB/PGM3/HAUS3/XPNPEP1/PAICS/TEAD4/UBA6/SYNCRIP/RAN/POMT2/SLBP/YKT6/SAP30/GCH1/PA2G4/PSMD12/GGH/KLC1/DDA1/MED8/MIF/LDHC/CENPN/MTHFD2/PSME3/NCBP1/CDYL/SNRPB/PDCD2/TUBA4A/ACOT7/EIF5B/TBC1D31/GSS/PSMA7/TFPT/HMGA1/EXOSC2/EIF4E2…	Cluster 6 of method A: up-regulation of these genes in patients with non-small cell lung cancer (NSCLC) predicts poor survival outcome.	Although prognostic gene expression signatures for survival in early-stage lung cancer have been proposed, for clinical application, it is critical to establish their performance across different subject populations and in different laboratories. Here we report a large, training-testing, multi-site, blinded validation study to characterize the performance of several prognostic models based on gen…
C2	WDR43	BROWN_MYELOID_CELL_DEVELOPMENT_DN	BROWN_MYELOID_CELL_DEVELOPMENT_DN	102	-0.414952	-1.67456	0.000931965	0.0156166	0.0127561	1997	tags=25%, list=13%, signal=22%	AHCY/ANKRD10/NSUN2/XPOT/LAMA5/GTPBP4/GART/NCL/RAB27B/HSPD1/NPL/OSBPL3/TMTC2/GAS5/CCT6A/FKBP4/RUVBL2/SMARCC1/SLC22A3/PC/ODC1/WDR43/PPP1R14B/NME1/PPAN/SERPINA3	Genes defining proliferation and self renewal potential of the bipotential myeloid cell line FDB.	Mechanisms controlling the balance between proliferation and self-renewal versus growth suppression and differentiation during normal and leukemic myelopoiesis are not understood. We have used the bi-potent FDB1 myeloid cell line model, which is responsive to myelopoietic cytokines and activated mutants of the granulocyte macrophage-colony stimulating factor (GM-CSF) receptor, having differential…
C5	WDR43	GOBP_TRANSCRIPTION_BY_RNA_POLYMERASE_I	GOBP_TRANSCRIPTION_BY_RNA_POLYMERASE_I	62	-0.473877	-1.76479	0.00160261	0.0499477	0.0455594	1463	tags=23%, list=10%, signal=20%	NCL/MTOR/SMARCA4/UTP15/POLR1A/TAF1C/POLR1C/SIRT7/HEATR1/WDR75/DHX33/DDX21/WDR43/TAF1B	The synthesis of RNA from a DNA template by RNA polymerase I (RNAP I), originating at an RNAP I promoter. [GOC:jl, GOC:txnOH]
C2	WDR43	BERENJENO_TRANSFORMED_BY_RHOA_UP	BERENJENO_TRANSFORMED_BY_RHOA_UP	460	-0.36632	-1.77855	7.07609e-09	1.99793e-06	1.63197e-06	2187	tags=28%, list=14%, signal=24%	TXN/HSPA4/NAA15/PVR/CCT3/HAUS3/PPA1/HPRT1/NHP2/POLA2/RAN/SLBP/SAP30/RAD51/ACOT9/ECT2/NUP85/NASP/PA2G4/TALDO1/EIF2B2/RSL1D1/TIMP1/AHCY/NGEF/CXCL6/NSUN2/EIF2S1/TYRO3/DNMT1/TAF1D/CDCA7/PHLDA1/MTHFD2/RPF2/PNO1/EI24/SLK/NUP93/BOP1/IPO7/GART/SPECC1/FBL/NCBP1/MAPK6/PRDX6/C9orf40/BAX/PSMD11/HSPD1/CCT7/ACOT7/PSMB3/NXT1/EIF3B/ARL4C/EMG1/PSMA7/CORO1C/FKBP2/PHC2/KPNB1/IL1RL1/UTP18/CYTIP/DUSP6/RRS1/LBR/RACGAP…	Genes up-regulated in NIH3T3 cells (fibroblasts) transformed by expression of contitutively active (Q63L) form of RHOA [GeneID=387] off plasmid vector.	We have used microarray technology to identify the transcriptional targets of Rho subfamily guanosine 5'-triphosphate (GTP)ases in NIH3T3 cells. This analysis indicated that murine fibroblasts transformed by these proteins show similar transcriptomal profiles. Functional annotation of the regulated genes indicate that Rho subfamily GTPases target a wide spectrum of functions, although loci encodi…
C5	WDR43	GOBP_POSITIVE_REGULATION_OF_TRANSCRIPTION_BY_RNA_POLYMERASE_I	GOBP_POSITIVE_REGULATION_OF_TRANSCRIPTION_BY_RNA_POLYMERASE_I	31	-0.570638	-1.83787	0.00157439	0.0496957	0.0453295	1463	tags=32%, list=10%, signal=29%	NCL/MTOR/SMARCA4/UTP15/SIRT7/HEATR1/WDR75/DHX33/DDX21/WDR43	Any process that activates or increases the frequency, rate or extent of transcription mediated by RNA polymerase I. [GOC:go_curators, GOC:txnOH]
C2	WDR43	IBRAHIM_NRF2_UP	IBRAHIM_NRF2_UP	470	-0.410972	-2.00009	1e-10	6.27444e-08	5.12515e-08	3732	tags=38%, list=25%, signal=30%	DCTN4/PITPNB/CEBPG/HSP90B1/RPL7L1/PREPL/CLIP4/CSNK1A1/GNA13/ABCD3/MROH7-TTC4/EIF2A/ABHD4/SUZ12/PRPF18/ZNF148/TMEM87A/TM9SF3/TRIM44/ZNF189/TOMM34/EIF2S2/ENOX2/UBC/PTP4A2/VAMP7/B4GALNT1/GCLC/ASNS/ERP44/ARCN1/PNPLA8/SNW1/PLAA/TSR1/SSB/EDEM3/STIP1/UBE2K/GLA/BAG2/DNAJB9/ZBTB41/ESF1/MTDH/AK4/NSUN3/KIF3B/RCN1/CANX/YES1/PTDSS1/TBK1/NEK4/KEAP1/SYNJ2/BCAP31/DGKG/HSPA4/BACH1/YWHAB/SEH1L/ME1/KPNA1/GGNBP2/EXO…	Genes up-regulated in HEK293T cells overexpressing FLAG-NRF2	The NRF transcription factors NRF1, NRF2, and NRF3, are a subset of Cap'n'collar transcriptional regulators which modulate the expression of genes harboring antioxidant-response element (ARE) sequences within their genomic loci. Despite the emerging physiological importance of NRF family members, the repertoire of their genetic targets remains incompletely defined. Here we use RNA-sequencing-base…
C2	WDR43	REACTOME_RRNA_PROCESSING	REACTOME_RRNA_PROCESSING	184	-0.515175	-2.29292	1e-10	6.27444e-08	5.12515e-08	3163	tags=40%, list=21%, signal=32%	DDX52/IMP4/RPL36AL/FCF1/RPS8/WDR3/PELP1/TSR1/RPP38/ISG20L2/RPS17/TEX10/NOP58/RPL12/ELAC2/RPL36/MPHOSPH10/EXOSC1/NIP7/NOP10/CSNK1D/RPL22L1/RPL17/RBM28/EXOSC3/ERI1/NHP2/RRP7A/PWP2/BMS1/PNO1/HSD17B10/UTP3/WDR36/BOP1/FBL/NCL/UTP20/GNL3/EMG1/WDR46/XRN2/UTP18/PDCD11/EXOSC2/LTV1/EXOSC10/UTP14A/UTP15/NOP14/DKC1/RPL10L/RIOK1/UTP6/RPP40/NAT10/NOB1/RPL3/DCAF13/NOP2/HEATR1/WDR75/DHX37/RPS27L/EXOSC5/DDX21/WDR…	rRNA processing
C5	WDR43	GOBP_MATURATION_OF_SSU_RRNA	GOBP_MATURATION_OF_SSU_RRNA	49	-0.670885	-2.34883	2.82682e-08	9.34117e-06	8.52047e-06	3163	tags=57%, list=21%, signal=45%	DDX52/IMP4/SRFBP1/RPS8/WDR3/TSR1/KRI1/MPHOSPH10/RSL1D1/PWP2/BMS1/UTP3/NOL10/UTP20/WDR46/RRS1/NOP14/RIOK1/UTP6/RPP40/NAT10/NOB1/DCAF13/HEATR1/DHX37/WDR43/TBL3/BYSL	Any process involved in the maturation of a precursor Small SubUnit (SSU) ribosomal RNA (rRNA) molecule into a mature SSU-rRNA molecule. [GOC:curators]
C5	WDR43	GOCC_SMALL_SUBUNIT_PROCESSOME	GOCC_SMALL_SUBUNIT_PROCESSOME	65	-0.638746	-2.3749	1.13169e-08	4.17114e-06	3.80467e-06	3146	tags=57%, list=21%, signal=45%	IMP4/FCF1/RPS8/WDR3/RPS17/NOP58/MPHOSPH10/RRP7A/C1orf131/PWP2/DNTTIP2/BMS1/PNO1/UTP3/NOL10/WDR36/FBL/UTP20/EMG1/WDR46/UTP18/PDCD11/EXOSC10/UTP14A/UTP15/NOP14/AATF/UTP6/NAT10/DCAF13/HEATR1/WDR75/DHX37/WDR43/RRP9/TBL3/NOC4L	A large ribonucleoprotein complex that is an early preribosomal complex. In S. cerevisiae, it has a size of 80S and consists of the 35S pre-rRNA, early-associating ribosomal proteins most of which are part of the small ribosomal subunit, the U3 snoRNA and associated proteins. [GOC:krc, GOC:vw, PMID:12068309, PMID:12957375, PMID:15120992, PMID:15590835]
C5	WDR43	GOBP_MATURATION_OF_SSU_RRNA_FROM_TRICISTRONIC_RRNA_TRANSCRIPT_SSU_RRNA_5_8S_RRNA_LSU_RRNA	GOBP_MATURATION_OF_SSU_RRNA_FROM_TRICISTRONIC_RRNA_TRANSCRIPT_SSU_RRNA_5_8S_RRNA_LSU_RRNA	32	-0.74782	-2.41348	6.61694e-08	1.92152e-05	1.7527e-05	3069	tags=62%, list=20%, signal=50%	RPS8/TSR1/KRI1/RSL1D1/PWP2/BMS1/UTP3/NOL10/UTP20/WDR46/RRS1/NOP14/UTP6/RPP40/DCAF13/HEATR1/DHX37/WDR43/TBL3/BYSL	Any process involved in the maturation of a precursor Small SubUnit (SSU) ribosomal RNA (rRNA) molecule into a mature SSU-rRNA molecule from the pre-rRNA molecule originally produced as a tricistronic rRNA transcript that contains the Small Subunit (SSU) rRNA, 5.8S rRNA, and the Large Subunit (LSU) in that order from 5' to 3' along the primary transcript. [GOC:curators]
C5	WDR43	GOBP_RIBOSOMAL_SMALL_SUBUNIT_BIOGENESIS	GOBP_RIBOSOMAL_SMALL_SUBUNIT_BIOGENESIS	96	-0.608366	-2.43678	1e-10	5.98938e-08	5.46316e-08	3163	tags=50%, list=21%, signal=40%	DDX52/IMP4/FCF1/SRFBP1/RPS8/WDR3/TSR1/SURF6/KRI1/RPS17/NOP58/MPHOSPH10/RRP7A/RSL1D1/C1orf131/NOM1/PWP2/DNTTIP2/BMS1/PNO1/UTP3/NOL10/WDR36/FBL/UTP20/EMG1/WDR46/UTP18/LTV1/EXOSC10/RRS1/UTP15/NOP14/RIOK1/AATF/UTP6/RPP40/NAT10/NOB1/DCAF13/HEATR1/WDR75/DHX37/RPS27L/WDR43/RRP9/TBL3/BYSL	A cellular process that results in the biosynthesis of constituent macromolecules, assembly, and arrangement of constituent parts of a small ribosomal subunit; includes transport to the sites of protein synthesis. [GOC:jl]
C2	WDR43	REACTOME_RRNA_MODIFICATION_IN_THE_NUCLEUS_AND_CYTOSOL	REACTOME_RRNA_MODIFICATION_IN_THE_NUCLEUS_AND_CYTOSOL	52	-0.691328	-2.47559	1.62022e-09	5.382e-07	4.39617e-07	3163	tags=67%, list=21%, signal=53%	DDX52/IMP4/FCF1/WDR3/NOP58/MPHOSPH10/NOP10/NHP2/RRP7A/PWP2/BMS1/PNO1/UTP3/WDR36/FBL/UTP20/EMG1/WDR46/UTP18/PDCD11/UTP14A/UTP15/NOP14/DKC1/UTP6/NAT10/DCAF13/NOP2/HEATR1/WDR75/DHX37/WDR43/RRP9/TBL3/NOC4L	rRNA modification in the nucleus and cytosol
C5	WDR43	GOBP_RIBONUCLEOPROTEIN_COMPLEX_BIOGENESIS	GOBP_RIBONUCLEOPROTEIN_COMPLEX_BIOGENESIS	409	-0.510212	-2.48353	1e-10	5.98938e-08	5.46316e-08	3823	tags=43%, list=25%, signal=33%	CHD7/RRN3/SNRPD2/DDX54/NOL11/NOL9/SF3A3/RPL7L1/BRIX1/EIF3G/WDR12/EIF2A/DDX27/XRCC5/MPV17L2/TFB1M/PRPF18/SNRPB2/PRKDC/CUL4A/AGO3/PRPF3/SRPK1/EIF2S2/DDX51/CLP1/DDX52/IMP4/NSUN5P1/FCF1/SNRPE/SRFBP1/RPS8/WDR3/PELP1/TSR1/SURF6/RPP38/KRI1/ISG20L2/RPS17/EIF3M/MRPS2/EIF3I/YTHDF2/POP4/NOP58/ESF1/DDX31/REXO4/CRNKL1/NSUN3/SNRPG/SF3B5/SDAD1/DDX20/WDR77/PRPF8/GEMIN4/SF3A1/DDX10/MPHOSPH10/EXOSC1/NIP7/NOP10/TXN…	A cellular process that results in the biosynthesis of constituent macromolecules, assembly, and arrangement of constituent parts of a complex containing RNA and proteins. Includes the biosynthesis of the constituent RNA and protein molecules, and those macromolecular modifications that are involved in synthesis or assembly of the ribonucleoprotein complex. [GOC:isa_complete, GOC:mah]
C5	WDR43	GOBP_RRNA_PROCESSING	GOBP_RRNA_PROCESSING	197	-0.570203	-2.54564	1e-10	5.98938e-08	5.46316e-08	3163	tags=51%, list=21%, signal=41%	CHD7/DDX54/NOL11/NOL9/RPL7L1/BRIX1/WDR12/DDX27/TFB1M/PRKDC/DDX51/DDX52/IMP4/NSUN5P1/FCF1/SRFBP1/RPS8/WDR3/PELP1/TSR1/RPP38/KRI1/RPS17/YTHDF2/POP4/NOP58/ESF1/REXO4/NSUN3/GEMIN4/DDX10/MPHOSPH10/EXOSC1/NOP10/POP7/EXOSC3/ERI1/NHP2/USP36/SDE2/PA2G4/RRP7A/RSL1D1/RRP1B/RRP15/PWP2/GTPBP4/RPF2/BMS1/UTP3/NOL10/WDR36/BOP1/FBL/NOL8/UTP20/EMG1/WDR46/XRN2/UTP18/PDCD11/EXOSC2/EXOSC10/RRS1/POP5/UTP14A/ZNHIT6/UTP…	Any process involved in the conversion of a primary ribosomal RNA (rRNA) transcript into one or more mature rRNA molecules. [GOC:curators]
C5	WDR43	GOBP_RRNA_METABOLIC_PROCESS	GOBP_RRNA_METABOLIC_PROCESS	228	-0.561933	-2.56036	1e-10	5.98938e-08	5.46316e-08	3171	tags=43%, list=21%, signal=35%	POLR1B/DDX52/IMP4/NSUN5P1/FCF1/MAPT/SRFBP1/RPS8/WDR3/PELP1/TSR1/RPP38/KRI1/RPS17/YTHDF2/POP4/NOP58/ESF1/GTF3C2/REXO4/NSUN3/GEMIN4/DDX10/MPHOSPH10/EXOSC1/NOP10/POP7/EXOSC3/ERI1/NHP2/USP36/SDE2/PA2G4/RRP7A/RSL1D1/RRP1B/RRP15/PWP2/GTPBP4/RPF2/BMS1/UTP3/NOL10/WDR36/BOP1/FBL/NCL/NOL8/XRN1/UTP20/MTOR/EMG1/PELO/WDR46/XRN2/UTP18/PDCD11/EXOSC2/EXOSC10/RRS1/SMARCA4/POP5/UTP14A/ZNHIT6/UTP15/NOP14/DKC1/MAK16…	The chemical reactions and pathways involving rRNA, ribosomal RNA, a structural constituent of ribosomes. [ISBN:0198506732]
C5	WDR43	GOCC_PRERIBOSOME	GOCC_PRERIBOSOME	97	-0.644914	-2.59287	1e-10	5.98938e-08	5.46316e-08	3146	tags=57%, list=21%, signal=45%	IMP4/FCF1/SRFBP1/RPS8/WDR3/TSR1/KRI1/RPS17/NOP58/MPHOSPH10/NIP7/RRP7A/RRP1B/RRP15/C1orf131/PWP2/DNTTIP2/BMS1/PNO1/UTP3/NOL10/WDR36/BOP1/FBL/UTP20/EMG1/WDR46/UTP18/PDCD11/LTV1/EXOSC10/RRS1/UTP14A/UTP15/NOP14/MAK16/RIOK1/AATF/UTP6/NAT10/NOB1/DCAF13/WDR74/MRTO4/HEATR1/WDR75/DHX37/WDR43/RRP9/EBNA1BP2/TBL3/PES1/NOC4L/PPAN/BYSL	Any complex of pre-rRNAs, ribosomal proteins, and associated proteins formed during ribosome biogenesis. [PMID:10567516]
C5	WDR43	GOBP_RIBOSOME_BIOGENESIS	GOBP_RIBOSOME_BIOGENESIS	281	-0.555196	-2.599	1e-10	5.98938e-08	5.46316e-08	3823	tags=49%, list=25%, signal=37%	CHD7/RRN3/DDX54/NOL11/NOL9/RPL7L1/BRIX1/WDR12/EIF2A/DDX27/XRCC5/MPV17L2/TFB1M/PRKDC/CUL4A/DDX51/DDX52/IMP4/NSUN5P1/FCF1/SRFBP1/RPS8/WDR3/PELP1/TSR1/SURF6/RPP38/KRI1/ISG20L2/RPS17/MRPS2/YTHDF2/POP4/NOP58/ESF1/DDX31/REXO4/NSUN3/SDAD1/GEMIN4/DDX10/MPHOSPH10/EXOSC1/NIP7/NOP10/GLUL/DHX29/MTERF3/POP7/TMA16/EXOSC3/ERI1/NHP2/USP36/SDE2/RAN/GTPBP10/URB2/PA2G4/RRP7A/RSL1D1/RRP1B/RRP15/C1orf131/NOM1/PWP2/GT…	A cellular process that results in the biosynthesis of constituent macromolecules, assembly, and arrangement of constituent parts of ribosome subunits; includes transport to the sites of protein synthesis. [GOC:ma, PMID:26404467, Wikipedia:Ribosome_biogenesis]
C2	WDR75	ZWANG_CLASS_1_TRANSIENTLY_INDUCED_BY_EGF	ZWANG_CLASS_1_TRANSIENTLY_INDUCED_BY_EGF	381	-0.283798	-1.3538	0.00400131	0.0410826	0.0335574	2735	tags=24%, list=18%, signal=21%	SLC12A7/KIAA1217/PTPN1/RNF25/SIPA1L2/LINC01106/SMOX/OSBPL2/SYNJ2/FMN1/BACH1/PVR/ATG101/ANKRD28/BMP2K/DDX55/WTAP/NT5DC3/CCNL2/ADAM17/RASSF5/SDE2/SAT1/AXIN1/LRRC8A/SH3RF1/CPNE8/WDR35/ZNF217/ARID5B/TRIM16/ARFGAP3/SCARNA15/NEDD4/SLK/SLC26A2/BCL2L1/ATP6V0A1/MAPK6/AKIRIN1/FBXL3/TBC1D2/PIM3/KLHL21/NXT1/KLF6/ZNF800/OSBPL3/PARD6B/ARL4C/RAB8B/FBXO33/NFAT5/ARL8A/FRMD8/COQ10B/ADAMTS1/SH3BP5/CBLB/KIAA0513/DKC…	Class I of genes transiently induced by EGF [GeneID =1950] in 184A1 cells (mammary epithelium).	Normal cells require continuous exposure to growth factors in order to cross a restriction point and commit to cell-cycle progression. This can be replaced by two short, appropriately spaced pulses of growth factors, where the first pulse primes a process, which is completed by the second pulse, and enables restriction point crossing. Through integration of comprehensive proteomic and transcripto…
C2	WDR75	WANG_TUMOR_INVASIVENESS_UP	WANG_TUMOR_INVASIVENESS_UP	341	-0.309148	-1.46555	0.000824539	0.0141424	0.0115519	3748	tags=31%, list=25%, signal=24%	PNP/LAMC1/HSPH1/HSP90B1/RNASEH2A/ABCD3/ADH5/RPL19/PNN/UBE2Q1/IER2/NCS1/PEX13/TRIM28/IFITM3/IFITM1/PSMA2/RALGDS/PCBP1/EIF2S2/HNRNPR/PTP4A2/UBXN1/PSMB4/NACA/RPS8/WDR3/AK2/SSB/PSMA4/STIP1/UBE2K/PXK/TEX10/EZH2/PSMG1/PABPC1/SMC5/BRD2/BRD4/SSH1/SUPT5H/GLUL/HSPA4/CCT3/KPNA1/MPDU1/NHP2/ENO1/TAF3/CLTA/AAR2/ZNF780A/AGPS/SMC1A/AKR1A1/IFITM2/SLK/ABCF1/CD63/IPO7/STK11/NCL/STAT5A/HSPD1/TUBB4B/EIF3B/EIF5B/SLC12…	Up-regulated genes in the subpopulation of invasive PyMT cells (breast cancer) compared to the general population of PyMT cells.	Correlating tumor cell behavior in vivo with patterns of gene expression has led to new insights into the microenvironment of tumor cells in the primary tumor. Until now, these studies have been done with cell line-derived tumors. In the current study, we have analyzed, in polyoma middle T oncogene (PyMT)-derived mammary tumors, tumor cell behavior and gene expression patterns of the invasive sub…
C5	WDR75	GOBP_TRANSCRIPTION_BY_RNA_POLYMERASE_I	GOBP_TRANSCRIPTION_BY_RNA_POLYMERASE_I	62	-0.473877	-1.76479	0.00160261	0.0499477	0.0455594	1463	tags=23%, list=10%, signal=20%	NCL/MTOR/SMARCA4/UTP15/POLR1A/TAF1C/POLR1C/SIRT7/HEATR1/WDR75/DHX33/DDX21/WDR43/TAF1B	The synthesis of RNA from a DNA template by RNA polymerase I (RNAP I), originating at an RNAP I promoter. [GOC:jl, GOC:txnOH]
C5	WDR75	GOBP_POSITIVE_REGULATION_OF_TRANSCRIPTION_BY_RNA_POLYMERASE_I	GOBP_POSITIVE_REGULATION_OF_TRANSCRIPTION_BY_RNA_POLYMERASE_I	31	-0.570638	-1.83787	0.00157439	0.0496957	0.0453295	1463	tags=32%, list=10%, signal=29%	NCL/MTOR/SMARCA4/UTP15/SIRT7/HEATR1/WDR75/DHX33/DDX21/WDR43	Any process that activates or increases the frequency, rate or extent of transcription mediated by RNA polymerase I. [GOC:go_curators, GOC:txnOH]
C2	WDR75	GRADE_COLON_AND_RECTAL_CANCER_UP	GRADE_COLON_AND_RECTAL_CANCER_UP	250	-0.426008	-1.96127	8.98991e-09	2.41743e-06	1.97462e-06	4352	tags=49%, list=29%, signal=35%	NIT2/HMGB2/ATP6AP2/PCNA/USP9X/NPM1/DAP3/LYAR/SET/RBM26/ICA1/CCT8/EIF6/TBCE/HSPA9/PERP/HM13/PDCD6/EMC8/NAA10/TGDS/LAMP1/CAMSAP1/TRAP1/UBR4/DRG1/DDX27/TFB1M/DUSP18/IFITM1/PRKDC/PSMA2/MRPL3/PNPT1/EIF2S2/CTSB/GCLC/MTHFD1/PSMB1/DNAJA3/SSB/MCM3/MDC1/PABPC3/RFC2/INTS7/PSMG1/RCN1/POFUT1/RLIM/PTDSS1/PFDN2/ENG/NIP7/HSPA4/SYAP1/CDC25B/BACE2/LDHB/PPA1/ERI1/SYNCRIP/RAN/GTPBP10/PA2G4/TALDO1/TIMP1/EXOC2/AHCY/GY…	Up-regulated genes in both rectal and colon carcinoma compared to normal mucosa samples.	To characterize patterns of global transcriptional deregulation in primary colon carcinomas, we did gene expression profiling of 73 tumors [Unio Internationale Contra Cancrum stage II (n = 33) and stage III (n = 40)] using oligonucleotide microarrays. For 30 of the tumors, expression profiles were compared with those from matched normal mucosa samples. We identified a set of 1,950 genes with high…
C2	WDR75	KARLSSON_TGFB1_TARGETS_UP	KARLSSON_TGFB1_TARGETS_UP	110	-0.505064	-2.07954	4.25813e-07	5.72516e-05	4.67647e-05	2632	tags=44%, list=17%, signal=36%	SHMT2/WDR77/NIP7/NAA15/CCT3/ZC3H15/PPA1/SYNCRIP/JADE1/RSL1D1/TIMP1/ARHGAP26/NSUN2/EIF2S1/BMP1/GTPBP4/RPF2/EIF3A/IDH3A/NCL/LMLN/ZMIZ1/HSPD1/KLF6/EIF3B/GNL3/PELO/KPNB1/UTP18/DPY19L1/GEMIN6/COQ10B/RCC1/MAK16/CCT2/ABCE1/UCHL3/ANXA2/MRTO4/WDR75/BAZ1A/SLC25A5/DDX21/LRP8/PPRC1/TNFRSF12A/REPS2/MYC	Genes up-regulated by TGFB1 [GeneID=7040] in MEF cells (embryonic fibroblast) via TGFB1R [GeneID=7046].	Transforming growth factor-beta1 (TGF-beta) regulates cellular functions like proliferation, differentiation, and apoptosis. On the cell surface, TGF-beta binds to receptor complexes consisting of TGF-beta receptor type II (TbetaRII) and activin-like kinase receptor-5 (Alk5), and the downstream signaling is transduced by Smad and MAPK proteins. Recent data have shown that alternative receptor com…
C2	WDR75	REACTOME_RRNA_PROCESSING	REACTOME_RRNA_PROCESSING	184	-0.515175	-2.29292	1e-10	6.27444e-08	5.12515e-08	3163	tags=40%, list=21%, signal=32%	DDX52/IMP4/RPL36AL/FCF1/RPS8/WDR3/PELP1/TSR1/RPP38/ISG20L2/RPS17/TEX10/NOP58/RPL12/ELAC2/RPL36/MPHOSPH10/EXOSC1/NIP7/NOP10/CSNK1D/RPL22L1/RPL17/RBM28/EXOSC3/ERI1/NHP2/RRP7A/PWP2/BMS1/PNO1/HSD17B10/UTP3/WDR36/BOP1/FBL/NCL/UTP20/GNL3/EMG1/WDR46/XRN2/UTP18/PDCD11/EXOSC2/LTV1/EXOSC10/UTP14A/UTP15/NOP14/DKC1/RPL10L/RIOK1/UTP6/RPP40/NAT10/NOB1/RPL3/DCAF13/NOP2/HEATR1/WDR75/DHX37/RPS27L/EXOSC5/DDX21/WDR…	rRNA processing
C5	WDR75	GOCC_SMALL_SUBUNIT_PROCESSOME	GOCC_SMALL_SUBUNIT_PROCESSOME	65	-0.638746	-2.3749	1.13169e-08	4.17114e-06	3.80467e-06	3146	tags=57%, list=21%, signal=45%	IMP4/FCF1/RPS8/WDR3/RPS17/NOP58/MPHOSPH10/RRP7A/C1orf131/PWP2/DNTTIP2/BMS1/PNO1/UTP3/NOL10/WDR36/FBL/UTP20/EMG1/WDR46/UTP18/PDCD11/EXOSC10/UTP14A/UTP15/NOP14/AATF/UTP6/NAT10/DCAF13/HEATR1/WDR75/DHX37/WDR43/RRP9/TBL3/NOC4L	A large ribonucleoprotein complex that is an early preribosomal complex. In S. cerevisiae, it has a size of 80S and consists of the 35S pre-rRNA, early-associating ribosomal proteins most of which are part of the small ribosomal subunit, the U3 snoRNA and associated proteins. [GOC:krc, GOC:vw, PMID:12068309, PMID:12957375, PMID:15120992, PMID:15590835]
C5	WDR75	GOBP_RIBOSOMAL_SMALL_SUBUNIT_BIOGENESIS	GOBP_RIBOSOMAL_SMALL_SUBUNIT_BIOGENESIS	96	-0.608366	-2.43678	1e-10	5.98938e-08	5.46316e-08	3163	tags=50%, list=21%, signal=40%	DDX52/IMP4/FCF1/SRFBP1/RPS8/WDR3/TSR1/SURF6/KRI1/RPS17/NOP58/MPHOSPH10/RRP7A/RSL1D1/C1orf131/NOM1/PWP2/DNTTIP2/BMS1/PNO1/UTP3/NOL10/WDR36/FBL/UTP20/EMG1/WDR46/UTP18/LTV1/EXOSC10/RRS1/UTP15/NOP14/RIOK1/AATF/UTP6/RPP40/NAT10/NOB1/DCAF13/HEATR1/WDR75/DHX37/RPS27L/WDR43/RRP9/TBL3/BYSL	A cellular process that results in the biosynthesis of constituent macromolecules, assembly, and arrangement of constituent parts of a small ribosomal subunit; includes transport to the sites of protein synthesis. [GOC:jl]
C2	WDR75	REACTOME_RRNA_MODIFICATION_IN_THE_NUCLEUS_AND_CYTOSOL	REACTOME_RRNA_MODIFICATION_IN_THE_NUCLEUS_AND_CYTOSOL	52	-0.691328	-2.47559	1.62022e-09	5.382e-07	4.39617e-07	3163	tags=67%, list=21%, signal=53%	DDX52/IMP4/FCF1/WDR3/NOP58/MPHOSPH10/NOP10/NHP2/RRP7A/PWP2/BMS1/PNO1/UTP3/WDR36/FBL/UTP20/EMG1/WDR46/UTP18/PDCD11/UTP14A/UTP15/NOP14/DKC1/UTP6/NAT10/DCAF13/NOP2/HEATR1/WDR75/DHX37/WDR43/RRP9/TBL3/NOC4L	rRNA modification in the nucleus and cytosol
C5	WDR75	GOBP_RIBONUCLEOPROTEIN_COMPLEX_BIOGENESIS	GOBP_RIBONUCLEOPROTEIN_COMPLEX_BIOGENESIS	409	-0.510212	-2.48353	1e-10	5.98938e-08	5.46316e-08	3823	tags=43%, list=25%, signal=33%	CHD7/RRN3/SNRPD2/DDX54/NOL11/NOL9/SF3A3/RPL7L1/BRIX1/EIF3G/WDR12/EIF2A/DDX27/XRCC5/MPV17L2/TFB1M/PRPF18/SNRPB2/PRKDC/CUL4A/AGO3/PRPF3/SRPK1/EIF2S2/DDX51/CLP1/DDX52/IMP4/NSUN5P1/FCF1/SNRPE/SRFBP1/RPS8/WDR3/PELP1/TSR1/SURF6/RPP38/KRI1/ISG20L2/RPS17/EIF3M/MRPS2/EIF3I/YTHDF2/POP4/NOP58/ESF1/DDX31/REXO4/CRNKL1/NSUN3/SNRPG/SF3B5/SDAD1/DDX20/WDR77/PRPF8/GEMIN4/SF3A1/DDX10/MPHOSPH10/EXOSC1/NIP7/NOP10/TXN…	A cellular process that results in the biosynthesis of constituent macromolecules, assembly, and arrangement of constituent parts of a complex containing RNA and proteins. Includes the biosynthesis of the constituent RNA and protein molecules, and those macromolecular modifications that are involved in synthesis or assembly of the ribonucleoprotein complex. [GOC:isa_complete, GOC:mah]
C5	WDR75	GOBP_RRNA_PROCESSING	GOBP_RRNA_PROCESSING	197	-0.570203	-2.54564	1e-10	5.98938e-08	5.46316e-08	3163	tags=51%, list=21%, signal=41%	CHD7/DDX54/NOL11/NOL9/RPL7L1/BRIX1/WDR12/DDX27/TFB1M/PRKDC/DDX51/DDX52/IMP4/NSUN5P1/FCF1/SRFBP1/RPS8/WDR3/PELP1/TSR1/RPP38/KRI1/RPS17/YTHDF2/POP4/NOP58/ESF1/REXO4/NSUN3/GEMIN4/DDX10/MPHOSPH10/EXOSC1/NOP10/POP7/EXOSC3/ERI1/NHP2/USP36/SDE2/PA2G4/RRP7A/RSL1D1/RRP1B/RRP15/PWP2/GTPBP4/RPF2/BMS1/UTP3/NOL10/WDR36/BOP1/FBL/NOL8/UTP20/EMG1/WDR46/XRN2/UTP18/PDCD11/EXOSC2/EXOSC10/RRS1/POP5/UTP14A/ZNHIT6/UTP…	Any process involved in the conversion of a primary ribosomal RNA (rRNA) transcript into one or more mature rRNA molecules. [GOC:curators]
C5	WDR75	GOBP_RRNA_METABOLIC_PROCESS	GOBP_RRNA_METABOLIC_PROCESS	228	-0.561933	-2.56036	1e-10	5.98938e-08	5.46316e-08	3171	tags=43%, list=21%, signal=35%	POLR1B/DDX52/IMP4/NSUN5P1/FCF1/MAPT/SRFBP1/RPS8/WDR3/PELP1/TSR1/RPP38/KRI1/RPS17/YTHDF2/POP4/NOP58/ESF1/GTF3C2/REXO4/NSUN3/GEMIN4/DDX10/MPHOSPH10/EXOSC1/NOP10/POP7/EXOSC3/ERI1/NHP2/USP36/SDE2/PA2G4/RRP7A/RSL1D1/RRP1B/RRP15/PWP2/GTPBP4/RPF2/BMS1/UTP3/NOL10/WDR36/BOP1/FBL/NCL/NOL8/XRN1/UTP20/MTOR/EMG1/PELO/WDR46/XRN2/UTP18/PDCD11/EXOSC2/EXOSC10/RRS1/SMARCA4/POP5/UTP14A/ZNHIT6/UTP15/NOP14/DKC1/MAK16…	The chemical reactions and pathways involving rRNA, ribosomal RNA, a structural constituent of ribosomes. [ISBN:0198506732]
C5	WDR75	GOCC_PRERIBOSOME	GOCC_PRERIBOSOME	97	-0.644914	-2.59287	1e-10	5.98938e-08	5.46316e-08	3146	tags=57%, list=21%, signal=45%	IMP4/FCF1/SRFBP1/RPS8/WDR3/TSR1/KRI1/RPS17/NOP58/MPHOSPH10/NIP7/RRP7A/RRP1B/RRP15/C1orf131/PWP2/DNTTIP2/BMS1/PNO1/UTP3/NOL10/WDR36/BOP1/FBL/UTP20/EMG1/WDR46/UTP18/PDCD11/LTV1/EXOSC10/RRS1/UTP14A/UTP15/NOP14/MAK16/RIOK1/AATF/UTP6/NAT10/NOB1/DCAF13/WDR74/MRTO4/HEATR1/WDR75/DHX37/WDR43/RRP9/EBNA1BP2/TBL3/PES1/NOC4L/PPAN/BYSL	Any complex of pre-rRNAs, ribosomal proteins, and associated proteins formed during ribosome biogenesis. [PMID:10567516]
C5	WDR75	GOBP_RIBOSOME_BIOGENESIS	GOBP_RIBOSOME_BIOGENESIS	281	-0.555196	-2.599	1e-10	5.98938e-08	5.46316e-08	3823	tags=49%, list=25%, signal=37%	CHD7/RRN3/DDX54/NOL11/NOL9/RPL7L1/BRIX1/WDR12/EIF2A/DDX27/XRCC5/MPV17L2/TFB1M/PRKDC/CUL4A/DDX51/DDX52/IMP4/NSUN5P1/FCF1/SRFBP1/RPS8/WDR3/PELP1/TSR1/SURF6/RPP38/KRI1/ISG20L2/RPS17/MRPS2/YTHDF2/POP4/NOP58/ESF1/DDX31/REXO4/NSUN3/SDAD1/GEMIN4/DDX10/MPHOSPH10/EXOSC1/NIP7/NOP10/GLUL/DHX29/MTERF3/POP7/TMA16/EXOSC3/ERI1/NHP2/USP36/SDE2/RAN/GTPBP10/URB2/PA2G4/RRP7A/RSL1D1/RRP1B/RRP15/C1orf131/NOM1/PWP2/GT…	A cellular process that results in the biosynthesis of constituent macromolecules, assembly, and arrangement of constituent parts of ribosome subunits; includes transport to the sites of protein synthesis. [GOC:ma, PMID:26404467, Wikipedia:Ribosome_biogenesis]
